# Supplementary material for: Smallholder farmers’ knowledge and willingness to pay for insect-based feeds in Kenya
Source: PLoS One. 2020 Mar 25;15(3):e0230552. doi: 10.1371/journal.pone.0230552 (PMC7094868; doi:10.1371/journal.pone.0230552)
Supplement: S1 Raw data — (XLS) [file pone.0230552.s006.xls]

## Sheet: GPS coordinates
ilipa_survey_id	latitude	longitude
8020	0.24	34.41
8018	0.32	34.43
4032	0.29	34.43
4031	0.29	34.43
6021	0.32	34.43
6025	0.29	34.43
4030	0.29	34.43
6023	0.29	34.44
4028	0.31	34.44
6024	0.29	34.44
6022	0.29	34.44
4029	0.29	34.44
2024	0.27	34.45
2023	0.27	34.45
8019	0.25	34.45
2025	0.27	34.45
5030	0.25	34.46
6020	0.32	34.46
5031	0.25	34.46
5029	0.25	34.46
2022	0.33	34.47
2021	0.32	34.47
5025	0.32	34.47
5028	0.24	34.47
2020	0.32	34.47
5026	0.32	34.47
5027	0.33	34.47
4027	0.33	34.48
3023	0.36	34.48
9024	0.31	34.49
9022	0.34	34.49
3022	0.36	34.49
1099	0	34.49
1021	0.31	34.49
3024	0.31	34.49
9025	0.31	34.49
3021	0.34	34.5
1020	0.33	34.5
9023	0.33	34.51
1019	0.32	34.51
7017	0.29	34.66
3019	0.26	34.66
3020	0.26	34.66
3018	0.29	34.67
1017	0.28	34.67
7016	0.29	34.67
3017	0.29	34.68
9021	0.28	34.68
3039	0.16	34.69
2033	0.16	34.69
7035	0.19	34.69
3036	0.16	34.69
3037	0.16	34.69
7032	0.19	34.69
3038	0.16	34.69
7034	0.18	34.69
3035	0.16	34.69
2032	0.15	34.69
7033	0.19	34.69
4043	0.15	34.7
1030	0.18	34.7
8028	0.15	34.7
4042	0.15	34.7
1029	0.18	34.7
1018	0.28	34.7
1031	0.18	34.7
9038	0.17	34.71
8029	0.15	34.71
9034	0.17	34.72
9036	0.17	34.72
9035	0.17	34.72
5041	0.16	34.72
9037	0.17	34.72
5042	0.16	34.73
9030	0.22	34.73
3029	0.22	34.74
7030	0.17	34.74
3027	0.22	34.74
7031	0.17	34.74
9028	0.22	34.74
3033	0.17	34.74
1026	0.23	34.74
3034	0.17	34.74
3028	0.22	34.74
9027	0.22	34.74
3032	0.17	34.74
1025	0.22	34.74
1024	0.22	34.74
3031	0.24	34.75
1027	0.18	34.75
3030	0.24	34.75
5040	0.16	34.75
4023	0.31	34.76
2031	0.16	34.76
6036	0.18	34.76
4040	0.16	34.76
4024	0.31	34.76
5038	0.17	34.76
5039	0.17	34.76
8025	0.17	34.76
4038	0.17	34.76
8027	0.16	34.76
9032	0.23	34.76
4022	0.31	34.76
4041	0.16	34.76
6032	0.17	34.76
4025	0.31	34.76
4039	0.17	34.76
8026	0.17	34.76
9033	0.16	34.76
6033	0.18	34.76
6034	0.18	34.76
2030	0.17	34.76
6037	0.18	34.76
5023	0.29	34.77
8017	0.27	34.77
4037	0.22	34.77
5024	0.27	34.77
2019	0.27	34.78
9026	0.19	34.78
3026	0.19	34.78
1023	0.19	34.78
6029	0.26	34.78
2029	0.21	34.78
3025	0.19	34.78
1022	0.19	34.78
6030	0.26	34.79
6031	0.26	34.79
5035	0.26	34.79
6028	0.26	34.79
5036	0.26	34.79
5033	0.26	34.79
2018	0.33	34.79
6027	0.26	34.79
5037	0.26	34.79
5034	0.26	34.79
2027	0.21	34.8
6026	0.25	34.8
5032	0.25	34.8
4035	0.19	34.81
7038	0.67	34.85
9041	0.67	34.86
3041	0.65	34.87
9042	0.65	34.87
3042	0.65	34.87
7036	0.64	34.88
3043	0.65	34.88
4047	0.65	34.88
7037	0.64	34.88
3044	0.65	34.88
4046	0.65	34.88
4044	0.63	34.89
3040	0.63	34.89
9040	0.63	34.89
4045	0.63	34.89
9039	0.64	34.89
9043	0.55	34.9
1038	0.57	34.9
7040	0.58	34.9
1032	0.64	34.9
1033	0.63	34.91
1037	0.62	34.93
7039	0.66	34.95
1035	0.61	34.95
1036	0.61	34.95
1034	0.61	34.95
8030	0.65	34.97
8032	0.64	34.97
2036	0.64	34.98
2034	0.64	34.98
3045	0.61	34.98
2037	0.64	34.98
2035	0.65	34.98
8031	0.65	34.98
8033	0.64	34.98
6041	0.71	35.01
5044	0.63	35.02
5045	0.7	35.02
6042	0.72	35.02
6039	0.63	35.03
6038	0.64	35.03
6035	0.63	35.03
6040	0.63	35.03
1059	0.63	35.05
7060	0.63	35.05
1060	0.63	35.05
3067	0.63	35.05
7061	0.63	35.05
9070	0.63	35.05
3066	0.63	35.05
9069	0.63	35.05
7048	0.86	35.12
6051	0.88	35.12
5058	0.88	35.12
1047	0.86	35.12
9056	0.86	35.12
4060	0.88	35.12
5059	0.88	35.12
4059	0.88	35.12
5054	0.87	35.13
6048	0.87	35.13
4056	0.87	35.13
6047	0.87	35.13
4057	0.87	35.13
6049	0.87	35.13
2046	0.87	35.13
8039	0.87	35.13
2049	0.89	35.14
5055	0.89	35.14
5057	0.89	35.14
4058	0.89	35.14
3055	0.84	35.14
7049	0.84	35.14
8040	0.89	35.14
1048	0.84	35.14
6050	0.89	35.14
2048	0.89	35.14
5056	0.89	35.14
9053	0.91	35.16
2052	0.91	35.16
5052	0.49	35.16
4054	0.49	35.16
7047	0.91	35.16
2050	0.91	35.16
9055	0.91	35.16
6052	0.91	35.16
3054	0.91	35.16
1046	0.91	35.16
6044	0.49	35.16
5060	0.91	35.16
2044	0.5	35.16
1044	0.9	35.17
1045	0.9	35.17
3056	0.69	35.17
3053	0.9	35.17
3051	0.9	35.17
7050	0.69	35.17
9052	0.9	35.17
1049	0.7	35.17
9051	0.9	35.17
9057	0.69	35.17
3052	0.9	35.17
7046	0.9	35.17
9050	0.9	35.17
7045	0.9	35.17
9071	0.58	35.19
3068	0.58	35.19
1061	0.58	35.19
2043	0.52	35.2
8038	0.51	35.2
5051	0.51	35.2
4053	0.52	35.21
6043	0.52	35.22
9044	0.67	35.23
1039	0.67	35.23
9045	0.67	35.23
7041	0.67	35.23
2042	0.67	35.23
5050	0.67	35.23
4052	0.67	35.23
3046	0.67	35.23
6064	0.52	35.24
6066	0.52	35.24
8053	0.54	35.24
2057	0.52	35.24
8052	0.54	35.24
4048	0.53	35.24
2059	0.52	35.24
8034	0.54	35.24
5046	0.53	35.24
2058	0.52	35.24
4075	0.54	35.24
4074	0.54	35.24
4073	0.53	35.24
6063	0.52	35.24
6065	0.52	35.24
2060	0.52	35.24
4049	0.53	35.24
8054	0.53	35.24
5047	0.53	35.24
3047	0.47	35.25
7042	0.47	35.25
1043	0.49	35.25
3048	0.47	35.25
7043	0.47	35.25
9046	0.47	35.25
9047	0.47	35.25
1042	0.47	35.25
1041	0.47	35.25
9048	0.47	35.25
1040	0.47	35.25
9049	0.48	35.25
3049	0.48	35.26
4050	0.67	35.26
5049	0.67	35.26
4051	0.67	35.26
7044	0.48	35.26
3050	0.48	35.26
5048	0.67	35.26
4071	0.47	35.27
6060	0.47	35.27
6059	0.47	35.27
8046	0.47	35.27
4067	0.47	35.27
2054	0.47	35.27
4068	0.47	35.27
4070	0.47	35.27
4069	0.47	35.27
6058	0.47	35.27
8047	0.47	35.27
6045	0.42	35.29
5053	0.42	35.29
2045	0.44	35.29
6053	0.54	35.3
7055	0.45	35.3
6046	0.45	35.3
9063	0.45	35.3
4055	0.43	35.3
1055	0.45	35.3
9068	0.3	35.31
3065	0.3	35.31
9062	0.74	35.31
1058	0.3	35.31
7054	0.74	35.31
3060	0.74	35.31
7053	0.74	35.31
4062	0.55	35.31
9061	0.74	35.31
9060	0.74	35.31
3061	0.74	35.31
7059	0.3	35.31
8045	0.71	35.32
1054	0.71	35.32
1050	0.56	35.32
6057	0.71	35.32
4066	0.71	35.32
2055	0.3	35.32
1056	0.39	35.33
2056	0.29	35.33
6062	0.29	35.33
6061	0.32	35.33
8042	0.55	35.33
9058	0.56	35.34
3063	0.38	35.34
7058	0.38	35.34
7051	0.57	35.34
1057	0.38	35.34
7056	0.38	35.34
7052	0.57	35.34
3057	0.57	35.34
3064	0.38	35.34
9066	0.38	35.34
3062	0.38	35.34
7057	0.38	35.34
9064	0.38	35.34
3058	0.6	35.35
9067	0.35	35.36
4063	0.82	35.39
8043	0.82	35.39
8044	0.82	35.39
1051	0.82	35.39
6056	0.74	35.41
6055	0.74	35.41
4065	0.74	35.41
1053	0.74	35.41
9059	0.74	35.41
3059	0.74	35.41
1052	0.74	35.41
6054	0.74	35.41
7075	-1.22	36.65
7077	-1.22	36.65
7076	-1.22	36.65
3086	-1.23	36.65
3085	-1.23	36.65
1078	-1.23	36.65
3087	-1.23	36.65
9083	-1.23	36.65
9085	-1.23	36.65
1076	-1.22	36.65
9084	-1.23	36.65
8068	-1.2	36.65
1077	-1.22	36.65
1079	-1.21	36.66
4092	-1.2	36.66
6078	-1.19	36.66
2077	-1.19	36.66
2076	-1.2	36.66
5078	-1.2	36.66
5079	-1.19	36.66
7078	-1.21	36.67
6080	-1.19	36.67
9087	-1.21	36.67
5080	-1.19	36.67
6079	-1.2	36.67
2078	-1.19	36.67
8069	-1.2	36.67
4093	-1.2	36.67
3088	-1.21	36.67
9086	-1.21	36.67
4094	-1.2	36.68
6081	-1.2	36.68
2079	-1.2	36.68
2080	-1.22	36.7
5081	-1.22	36.7
6082	-1.22	36.7
4095	-1.22	36.7
8070	-1.22	36.7
6077	-1.13	36.8
3079	-0.86	36.8
6076	-1.13	36.8
1072	-0.86	36.8
2072	-1.13	36.8
1071	-0.87	36.8
4089	-1.13	36.81
8067	-1.13	36.81
8066	-1.13	36.81
4091	-1.13	36.81
9080	-1.15	36.81
1074	-1.19	36.82
1073	-1.16	36.82
7073	-1.18	36.83
5077	-1.16	36.84
1081	-0.96	36.84
5076	-1.16	36.84
5073	-1.16	36.84
5074	-1.16	36.84
3080	-1.16	36.84
3081	-1.16	36.84
3082	-1.16	36.84
9089	-0.97	36.84
5075	-1.16	36.84
3084	-1.16	36.84
3090	-0.97	36.85
9079	-0.9	36.85
3083	-1.16	36.85
9081	-1.18	36.85
1075	-1.22	36.85
7072	-0.91	36.86
9082	-1.22	36.86
5021	-0.4	36.87
7014	-0.4	36.87
9018	-0.4	36.87
3015	-0.4	36.87
9017	-0.4	36.87
5022	-0.43	36.87
2017	-0.43	36.87
3016	-0.4	36.87
3089	-1.01	36.88
7015	-0.43	36.88
9088	-1	36.88
1080	-1.01	36.88
3078	-0.92	36.9
9002	-0.43	36.91
7001	-0.43	36.91
9003	-0.43	36.91
4085	-0.97	36.93
6071	-0.97	36.93
6072	-0.97	36.93
1070	-0.96	36.94
5068	-0.98	36.94
5069	-0.98	36.94
9078	-0.96	36.94
2068	-0.98	36.94
2067	-0.98	36.94
7071	-0.96	36.94
9001	-0.38	36.94
2069	-1	36.95
8063	-0.99	36.95
3001	-0.4	36.95
3077	-0.98	36.95
5004	-0.45	36.95
7002	-0.43	36.95
5001	-0.45	36.95
4087	-0.99	36.95
8062	-0.99	36.95
2070	-1	36.95
4086	-0.99	36.95
4088	-0.99	36.95
8064	-0.99	36.95
5002	-0.45	36.95
5003	-0.45	36.95
5072	-0.98	36.96
2071	-0.98	36.96
3002	-0.41	36.96
5071	-0.98	36.96
7070	-0.98	36.97
1067	-0.99	36.97
5070	-0.99	36.97
2014	-0.57	36.98
4001	-0.43	36.98
6074	-0.99	36.98
6075	-0.99	36.98
9077	-0.99	36.98
4002	-0.43	36.98
6073	-0.99	36.98
4003	-0.43	36.98
2015	-0.57	36.98
9005	-0.28	37
9004	-0.28	37
3003	-0.35	37.01
1066	-1.13	37.01
5066	-1.05	37.02
1064	-1.09	37.02
9075	-1.09	37.02
2065	-1.14	37.02
9006	-0.35	37.02
3004	-0.35	37.02
8001	-0.44	37.03
3005	-0.36	37.03
4004	-0.07	37.03
6003	-0.45	37.03
7003	-0.36	37.03
6004	-0.45	37.03
6002	-0.45	37.03
6001	-0.45	37.03
8002	-0.44	37.04
8003	-0.44	37.04
1065	-1.1	37.04
3011	-0.55	37.04
8004	-0.43	37.04
9076	-1.12	37.04
2010	-0.49	37.05
5005	-0.03	37.05
2009	-0.49	37.05
4014	-0.56	37.05
4015	-0.55	37.05
8009	-0.39	37.05
5016	-0.57	37.05
8010	-0.39	37.05
2008	-0.49	37.05
5017	-0.54	37.06
6014	-0.55	37.06
8008	-0.4	37.06
2013	-0.55	37.06
2011	-0.48	37.06
2007	-0.48	37.06
6015	-0.56	37.06
2012	-0.49	37.06
8011	-0.38	37.06
8006	-0.4	37.07
7065	-1.17	37.07
8007	-0.4	37.07
3012	-0.6	37.07
8005	-0.04	37.07
8013	-0.55	37.07
6018	-0.55	37.07
8012	-0.56	37.07
7009	-0.43	37.08
9013	-0.53	37.08
4012	-0.43	37.08
3071	-1.17	37.08
7064	-1.16	37.08
7008	-0.44	37.08
3073	-1.17	37.08
3072	-1.17	37.08
4011	-0.43	37.08
9008	-0.47	37.08
4010	-0.43	37.08
7007	-0.44	37.08
3074	-1.17	37.08
3007	-0.47	37.08
3006	-0.49	37.08
7010	-0.53	37.08
9012	-0.53	37.08
9010	-0.36	37.08
7011	-0.53	37.08
9011	-0.35	37.08
6009	-0.44	37.09
3009	-0.34	37.09
3008	-0.45	37.09
6011	-0.44	37.09
3013	-0.62	37.09
6069	-1.08	37.09
1000	-0.45	37.09
7012	-0.6	37.09
7004	-0.48	37.09
7006	-0.48	37.09
4009	-0.43	37.09
9009	-0.45	37.09
4008	-0.43	37.09
3010	-0.34	37.09
4005	-0.04	37.09
4013	-0.42	37.09
9007	-0.49	37.09
4006	-0.04	37.09
7013	-0.6	37.09
7005	-0.48	37.09
6067	-1.08	37.1
6012	-0.43	37.1
5061	-1.08	37.1
5014	-0.44	37.1
6007	-0.03	37.1
9016	-0.6	37.1
6068	-1.08	37.1
5007	-0.04	37.1
5006	-0.04	37.1
9014	-0.6	37.1
5008	-0.04	37.1
7066	-1.16	37.1
5063	-1.07	37.1
5065	-1.07	37.1
8058	-1.09	37.1
8059	-1.09	37.1
7067	-1.16	37.1
9015	-0.6	37.1
6008	-0.03	37.1
5064	-1.07	37.1
6013	-0.45	37.1
6006	-0.03	37.1
8060	-1.09	37.1
5062	-1.07	37.1
5013	-0.43	37.11
5015	-0.44	37.11
4084	-1.05	37.11
2066	-1.09	37.11
4083	-1.05	37.11
5009	-0.43	37.11
5011	-0.43	37.11
4007	-0.04	37.11
5010	-0.43	37.11
5012	-0.43	37.11
5067	-1.09	37.11
3076	-1.18	37.11
6070	-1.08	37.11
3075	-1.18	37.11
7068	-1.18	37.11
4082	-1.05	37.12
4081	-1.05	37.12
4078	-1.1	37.14
4077	-1.1	37.14
6099	-0.59	37.14
5018	-0.59	37.14
9074	-1.06	37.14
5020	-0.59	37.14
4079	-1.1	37.14
4016	-0.59	37.14
4076	-1.1	37.14
5019	-0.59	37.14
6016	-0.6	37.14
6017	-0.59	37.14
4017	-0.59	37.14
2062	-1.1	37.15
4021	-0.59	37.15
2061	-1.1	37.15
6019	-0.6	37.15
4020	-0.58	37.15
4018	-0.6	37.15
8055	-1.1	37.15
4019	-0.59	37.15
8016	-0.6	37.15
8015	-0.61	37.16
8014	0	37.16
8056	-1.1	37.16
8071	-1.07	37.17
8057	-1.1	37.17
4096	-1.07	37.17
2081	-1.07	37.17
2082	-1.07	37.17
1063	-1.09	37.18
8072	-1.09	37.18
2063	-1.07	37.18
4097	-1.07	37.18
2064	-1.07	37.19
9073	-1.09	37.2
3070	-1.09	37.2
1062	-1.09	37.2
3069	-1.09	37.2
7062	-1.08	37.21
9072	-1.02	37.27
