# Supplementary material for: Smallholder farmers’ knowledge and willingness to pay for insect-based feeds in Kenya
Source: PLoS One. 2020 Mar 25;15(3):e0230552. doi: 10.1371/journal.pone.0230552 (PMC7094868; doi:10.1371/journal.pone.0230552)
Supplement: S2 Raw data — (XLSX) [file pone.0230552.s007.xlsx]

## Sheet: Variables Measured
Date of interview(dd/mm/yyyy)	Start time	County Name	Relationship with Head	Age of the household head	Education level	Marital status	Household type	Have you children	How many under 5 years	How many between 5-12 years	How many between 13-18 years	How many over 18 years	Do you keep Largewhite	Boar (Male over 9 months)	Production system	How many owned or raised	Number owned by male	Number owned by female	Number jointly owned	Number Bought in the last three month	Total purchase value	Number Sold	Total sale value	Sow (Female already farrowed)	Production system	How many owned or raised	Number owned by male	Number owned by female	Number jointly owned	Number Bought in the last three month	Total purchase value	Number Sold	Total sale value	Number owned by male	Number owned by female	Number jointly owned	Number Bought in the last three month	Total purchase value	Number Sold	Total sale value	Number owned by male	Number owned by female	Number jointly owned	Number Bought in the last three month	Total purchase value	Number Sold	Total sale value	Number owned by male	Number owned by female
20012017	111907	Uasin Gishu	Spouse	61	12	Married	Male headed	Yes	1	1	0	3				N/A	N/A	N/A	N/A	N/A	N/A	N/A	N/A			N/A	N/A	N/A	N/A	N/A	N/A	N/A	N/A	N/A	N/A	N/A	N/A	N/A	N/A	N/A	N/A	N/A	N/A	N/A	N/A	N/A	N/A	N/A	N/A
21012017	132842	Uasin Gishu	Head	N/A	N/A			Yes	0	1	1	2				N/A	N/A	N/A	N/A	N/A	N/A	N/A	N/A			N/A	N/A	N/A	N/A	N/A	N/A	N/A	N/A	N/A	N/A	N/A	N/A	N/A	N/A	N/A	N/A	N/A	N/A	N/A	N/A	N/A	N/A	N/A	N/A
6012017	60449	Nyeri	Head	N/A	N/A			Yes	0	0	2	0				N/A	N/A	N/A	N/A	N/A	N/A	N/A	N/A			N/A	N/A	N/A	N/A	N/A	N/A	N/A	N/A	N/A	N/A	N/A	N/A	N/A	N/A	N/A	N/A	N/A	N/A	N/A	N/A	N/A	N/A	N/A	N/A
6012017	150031	Nyeri	Spouse	38	15	Married	Male headed	Yes	0	1	1	2				N/A	N/A	N/A	N/A	N/A	N/A	N/A	N/A			N/A	N/A	N/A	N/A	N/A	N/A	N/A	N/A	N/A	N/A	N/A	N/A	N/A	N/A	N/A	N/A	N/A	N/A	N/A	N/A	N/A	N/A	N/A	N/A
5012017	160952	Nyeri	Spouse	67	7	Married	Male headed	No	N/A	N/A	N/A	N/A				N/A	N/A	N/A	N/A	N/A	N/A	N/A	N/A			N/A	N/A	N/A	N/A	N/A	N/A	N/A	N/A	N/A	N/A	N/A	N/A	N/A	N/A	N/A	N/A	N/A	N/A	N/A	N/A	N/A	N/A	N/A	N/A
20012017	132227	Uasin Gishu	Head	N/A	N/A			Yes	0	1	2	0				N/A	N/A	N/A	N/A	N/A	N/A	N/A	N/A			N/A	N/A	N/A	N/A	N/A	N/A	N/A	N/A	N/A	N/A	N/A	N/A	N/A	N/A	N/A	N/A	N/A	N/A	N/A	N/A	N/A	N/A	N/A	N/A
13012017	154058	Kakamega	Head	N/A	N/A			Yes	2	1	0	2				N/A	N/A	N/A	N/A	N/A	N/A	N/A	N/A			N/A	N/A	N/A	N/A	N/A	N/A	N/A	N/A	N/A	N/A	N/A	N/A	N/A	N/A	N/A	N/A	N/A	N/A	N/A	N/A	N/A	N/A	N/A	N/A
4012017	160657	Nyeri	Head	N/A	N/A			Yes	2	2	0	0				N/A	N/A	N/A	N/A	N/A	N/A	N/A	N/A			N/A	N/A	N/A	N/A	N/A	N/A	N/A	N/A	N/A	N/A	N/A	N/A	N/A	N/A	N/A	N/A	N/A	N/A	N/A	N/A	N/A	N/A	N/A	N/A
20012017	120048	Uasin Gishu	Spouse	54	14	Married	Male headed	Yes	0	1	3	4				N/A	N/A	N/A	N/A	N/A	N/A	N/A	N/A			N/A	N/A	N/A	N/A	N/A	N/A	N/A	N/A	N/A	N/A	N/A	N/A	N/A	N/A	N/A	N/A	N/A	N/A	N/A	N/A	N/A	N/A	N/A	N/A
6012017	60929	Nyeri	Head	N/A	N/A			Yes	1	2	1	2	Yes	Yes	Intensive	1	1	0	0	0	N/A	N/A	N/A			N/A	N/A	N/A	N/A	N/A	N/A	N/A	N/A	13	N/A	0	N/A	3169000	34	N/A	N/A	N/A	N/A	N/A	N/A	N/A	N/A	N/A	N/A
20012017	135056	Uasin Gishu	Spouse	60	14	Married	Male headed	Yes	0	1	2	0				N/A	N/A	N/A	N/A	N/A	N/A	N/A	N/A			N/A	N/A	N/A	N/A	N/A	N/A	N/A	N/A	N/A	N/A	N/A	N/A	N/A	N/A	N/A	N/A	N/A	N/A	N/A	N/A	N/A	N/A	N/A	N/A
25012017	124719	Kiambu	Head	N/A	N/A			Yes	1	1	0	0	Yes	Yes	Semi intensive (Backyard)	1	0	0	0	1	12000	0	N/A	Yes	Intensive	2	0	0	0	0	N/A	0	N/A	N/A	N/A	N/A	N/A	N/A	N/A	N/A	N/A	N/A	N/A	N/A	N/A	N/A	N/A	N/A	N/A
11012017	123313	Kakamega	Head	N/A	N/A			Yes	1	2	4	3	Yes	No		N/A	N/A	N/A	N/A	N/A	N/A	N/A	N/A	Yes	Intensive	1	0	0	1	0	N/A	0	N/A	N/A	N/A	N/A	N/A	N/A	N/A	N/A	N/A	N/A	N/A	N/A	N/A	N/A	N/A	N/A	N/A
9012017	124908	Kakamega	Spouse	46	16	Married	Male headed	Yes	1	2	3	3				N/A	N/A	N/A	N/A	N/A	N/A	N/A	N/A			N/A	N/A	N/A	N/A	N/A	N/A	N/A	N/A	N/A	N/A	N/A	N/A	N/A	N/A	N/A	N/A	N/A	N/A	N/A	N/A	N/A	N/A	N/A	N/A
6012017	151242	Nyeri	Head	N/A	N/A			No	N/A	N/A	N/A	N/A				N/A	N/A	N/A	N/A	N/A	N/A	N/A	N/A			N/A	N/A	N/A	N/A	N/A	N/A	N/A	N/A	N/A	N/A	N/A	N/A	N/A	N/A	N/A	N/A	N/A	N/A	N/A	N/A	N/A	N/A	N/A	N/A
18012017	174030	Uasin Gishu	Spouse	37	12	Married	Male headed	Yes	1	1	0	0				N/A	N/A	N/A	N/A	N/A	N/A	N/A	N/A			N/A	N/A	N/A	N/A	N/A	N/A	N/A	N/A	N/A	N/A	N/A	N/A	N/A	N/A	N/A	N/A	N/A	N/A	N/A	N/A	N/A	N/A	N/A	N/A
27012017	152932	Kiambu	Head	N/A	N/A			No	N/A	N/A	N/A	N/A				N/A	N/A	N/A	N/A	N/A	N/A	N/A	N/A			N/A	N/A	N/A	N/A	N/A	N/A	N/A	N/A	N/A	N/A	N/A	N/A	N/A	N/A	N/A	N/A	N/A	N/A	N/A	N/A	N/A	N/A	N/A	N/A
20012017	110108	Uasin Gishu	Spouse	45	12	Married	Male headed	Yes	0	1	2	1				N/A	N/A	N/A	N/A	N/A	N/A	N/A	N/A			N/A	N/A	N/A	N/A	N/A	N/A	N/A	N/A	N/A	N/A	N/A	N/A	N/A	N/A	N/A	N/A	N/A	N/A	N/A	N/A	N/A	N/A	N/A	N/A
12012017	123934	Kakamega	Spouse	37	14	Married	Male headed	Yes	2	2	0	0				N/A	N/A	N/A	N/A	N/A	N/A	N/A	N/A			N/A	N/A	N/A	N/A	N/A	N/A	N/A	N/A	N/A	N/A	N/A	N/A	N/A	N/A	N/A	N/A	N/A	N/A	N/A	N/A	N/A	N/A	N/A	N/A
23012017	134354	Kiambu	Spouse	51	17	Married	Male headed	Yes	0	0	1	1	Yes	Yes	Intensive	1	1	0	0	0	N/A	0	N/A	Yes	Intensive	5	0	5	0	0	N/A	1	14000	0	1	0	0	N/A	0	N/A	0	24	0	0	N/A	10	88000	0	19
4012017	170026	Nyeri	Head	N/A	N/A			Yes	0	0	0	1				N/A	N/A	N/A	N/A	N/A	N/A	N/A	N/A			N/A	N/A	N/A	N/A	N/A	N/A	N/A	N/A	N/A	N/A	N/A	N/A	N/A	N/A	N/A	N/A	N/A	N/A	N/A	N/A	N/A	N/A	N/A	N/A
18012017	111535	Uasin Gishu	Spouse	62	6	Married	Female headed	No	N/A	N/A	N/A	N/A				N/A	N/A	N/A	N/A	N/A	N/A	N/A	N/A			N/A	N/A	N/A	N/A	N/A	N/A	N/A	N/A	N/A	N/A	N/A	N/A	N/A	N/A	N/A	N/A	N/A	N/A	N/A	N/A	N/A	N/A	N/A	N/A
20012017	115619	Uasin Gishu	Spouse	50	16	Married	Male headed	Yes	0	0	2	2				N/A	N/A	N/A	N/A	N/A	N/A	N/A	N/A			N/A	N/A	N/A	N/A	N/A	N/A	N/A	N/A	N/A	N/A	N/A	N/A	N/A	N/A	N/A	N/A	N/A	N/A	N/A	N/A	N/A	N/A	N/A	N/A
11012017	123247	Kakamega	Spouse	53	12	Married	Male headed	Yes	0	1	1	3	No			N/A	N/A	N/A	N/A	N/A	N/A	N/A	N/A			N/A	N/A	N/A	N/A	N/A	N/A	N/A	N/A	N/A	N/A	N/A	N/A	N/A	N/A	N/A	N/A	N/A	N/A	N/A	N/A	N/A	N/A	N/A	N/A
7012017	104553	Nyeri	Head	N/A	N/A			Yes	0	0	1	1				N/A	N/A	N/A	N/A	N/A	N/A	N/A	N/A			N/A	N/A	N/A	N/A	N/A	N/A	N/A	N/A	N/A	N/A	N/A	N/A	N/A	N/A	N/A	N/A	N/A	N/A	N/A	N/A	N/A	N/A	N/A	N/A
16012017	175941	Uasin Gishu	Head	N/A	N/A			Yes	1	2	0	2				N/A	N/A	N/A	N/A	N/A	N/A	N/A	N/A			N/A	N/A	N/A	N/A	N/A	N/A	N/A	N/A	N/A	N/A	N/A	N/A	N/A	N/A	N/A	N/A	N/A	N/A	N/A	N/A	N/A	N/A	N/A	N/A
5012017	154316	Nyeri	Spouse	52	16	Married	Male headed	Yes	0	0	0	3				N/A	N/A	N/A	N/A	N/A	N/A	N/A	N/A			N/A	N/A	N/A	N/A	N/A	N/A	N/A	N/A	N/A	N/A	N/A	N/A	N/A	N/A	N/A	N/A	N/A	N/A	N/A	N/A	N/A	N/A	N/A	N/A
6012017	153442	Nyeri	Head	N/A	N/A			Yes	1	1	2	0				N/A	N/A	N/A	N/A	N/A	N/A	N/A	N/A			N/A	N/A	N/A	N/A	N/A	N/A	N/A	N/A	N/A	N/A	N/A	N/A	N/A	N/A	N/A	N/A	N/A	N/A	N/A	N/A	N/A	N/A	N/A	N/A
6012017	85143	Nyeri	Spouse	54	12	Married	Female headed	Yes	0	1	3	0	Yes	No		N/A	N/A	N/A	N/A	N/A	N/A	N/A	N/A			N/A	N/A	N/A	N/A	N/A	N/A	N/A	N/A	0	N/A	N/A	N/A	N/A	N/A	N/A	N/A	N/A	N/A	N/A	N/A	N/A	N/A	N/A	N/A
20012017	111340	Uasin Gishu	Head	N/A	N/A			No	N/A	N/A	N/A	N/A				N/A	N/A	N/A	N/A	N/A	N/A	N/A	N/A			N/A	N/A	N/A	N/A	N/A	N/A	N/A	N/A	N/A	N/A	N/A	N/A	N/A	N/A	N/A	N/A	N/A	N/A	N/A	N/A	N/A	N/A	N/A	N/A
18012017	230505	Uasin Gishu	Head	N/A	N/A			Yes	0	0	0	4				N/A	N/A	N/A	N/A	N/A	N/A	N/A	N/A			N/A	N/A	N/A	N/A	N/A	N/A	N/A	N/A	N/A	N/A	N/A	N/A	N/A	N/A	N/A	N/A	N/A	N/A	N/A	N/A	N/A	N/A	N/A	N/A
11012017	112456	Kakamega	Spouse	33	8	Married	Male headed	Yes	1	2	0	0	Yes	Yes	Extensive	1	0	0	1	0	N/A	0	N/A	Yes	Extensive	1	0	0	1	0	N/A	0	N/A	N/A	N/A	N/A	N/A	N/A	N/A	N/A	N/A	N/A	N/A	N/A	N/A	N/A	N/A	N/A	N/A
6012017	223702	Nyeri	Spouse	70	12	Married	Male headed	Yes	0	0	0	2	Yes	Yes	Extensive	1	0	1	0	0	N/A	N/A	N/A			N/A	N/A	N/A	N/A	N/A	90624	0	N/A	0	N/A	N/A	N/A	N/A	8	N/A	N/A	N/A	N/A	7800	N/A	N/A	N/A	N/A	N/A
7012017	114722	Nyeri	Spouse	59	12	Married	Male headed	Yes	0	0	0	1				N/A	N/A	N/A	N/A	N/A	N/A	N/A	N/A			N/A	N/A	N/A	N/A	N/A	N/A	N/A	N/A	N/A	N/A	N/A	N/A	N/A	N/A	N/A	N/A	N/A	N/A	N/A	N/A	N/A	N/A	N/A	N/A
24012017	105247	Kiambu	Spouse	58	12	Married	Male headed	Yes	1	0	1	1				N/A	N/A	N/A	N/A	N/A	N/A	N/A	N/A			N/A	N/A	N/A	N/A	N/A	N/A	N/A	N/A	N/A	N/A	N/A	N/A	N/A	N/A	N/A	N/A	N/A	N/A	N/A	N/A	N/A	N/A	N/A	N/A
17012017	132801	Uasin Gishu	Head	N/A	N/A			Yes	3	5	1	3				N/A	N/A	N/A	N/A	N/A	N/A	N/A	N/A			N/A	N/A	N/A	N/A	N/A	N/A	N/A	N/A	N/A	N/A	N/A	N/A	N/A	N/A	N/A	N/A	N/A	N/A	N/A	N/A	N/A	N/A	N/A	N/A
25012017	104959	Kiambu	Head	N/A	N/A			Yes	0	0	1	4	Yes	Yes	Intensive	4	0	0	4	0	N/A	4	120000	Yes	Extensive	9	0	0	9	0	N/A	9	180000	N/A	N/A	N/A	N/A	N/A	N/A	N/A	N/A	N/A	N/A	N/A	N/A	N/A	N/A	N/A	N/A
5012017	215347	Nyeri	Spouse	53	17	Married	Male headed	Yes	0	0	0	3	No			N/A	N/A	N/A	N/A	N/A	N/A	N/A	N/A			N/A	N/A	N/A	N/A	N/A	N/A	N/A	N/A	N/A	N/A	N/A	N/A	N/A	N/A	N/A	N/A	N/A	N/A	N/A	N/A	N/A	N/A	N/A	N/A
9012017	125442	Kakamega	Spouse	47	15	Married	Male headed	Yes	0	1	1	2				N/A	N/A	N/A	N/A	N/A	N/A	N/A	N/A			N/A	N/A	N/A	N/A	N/A	N/A	N/A	N/A	N/A	N/A	N/A	N/A	N/A	N/A	N/A	N/A	N/A	N/A	N/A	N/A	N/A	N/A	N/A	N/A
26012017	194334	Kiambu	Head	N/A	N/A			No	N/A	N/A	N/A	N/A				N/A	N/A	N/A	N/A	N/A	N/A	N/A	N/A			N/A	N/A	N/A	N/A	N/A	N/A	N/A	N/A	N/A	N/A	N/A	N/A	N/A	N/A	N/A	N/A	N/A	N/A	N/A	N/A	N/A	N/A	N/A	N/A
6012017	163824	Nyeri	Head	N/A	N/A			Yes	1	1	1	1				N/A	N/A	N/A	N/A	N/A	N/A	N/A	N/A			N/A	N/A	N/A	N/A	N/A	N/A	N/A	N/A	N/A	N/A	N/A	N/A	N/A	N/A	N/A	N/A	N/A	N/A	N/A	N/A	N/A	N/A	N/A	N/A
24012017	115717	Kiambu	Head	N/A	N/A			Yes	0	2	0	0				N/A	N/A	N/A	N/A	N/A	N/A	N/A	N/A			N/A	N/A	N/A	N/A	N/A	N/A	N/A	N/A	N/A	N/A	N/A	N/A	N/A	N/A	N/A	N/A	N/A	N/A	N/A	N/A	N/A	N/A	N/A	N/A
10012017	102643	Kakamega	Spouse	42	15	Married	Male headed	Yes	0	1	2	2	Yes	Yes	Intensive	1	1	0	0	0	N/A	0	N/A	Yes	Intensive	5	5	0	0	0	N/A	0	N/A	2	0	0	0	N/A	0	N/A	15	0	0	0	N/A	0	N/A	N/A	N/A
28012017	110043	Kiambu	Spouse	63	12	Married	Male headed	Yes	1	2	0	0				N/A	N/A	N/A	N/A	N/A	N/A	N/A	N/A			N/A	N/A	N/A	N/A	N/A	N/A	N/A	N/A	N/A	N/A	N/A	N/A	N/A	N/A	N/A	N/A	N/A	N/A	N/A	N/A	N/A	N/A	N/A	N/A
6012017	170505	Nyeri	Spouse	52	8	Married	Male headed	Yes	2	0	0	5				N/A	N/A	N/A	N/A	N/A	N/A	N/A	N/A			N/A	N/A	N/A	N/A	N/A	N/A	N/A	N/A	N/A	N/A	N/A	N/A	N/A	N/A	N/A	N/A	N/A	N/A	N/A	N/A	N/A	N/A	N/A	N/A
20012017	144208	Uasin Gishu	Head	N/A	N/A			Yes	0	0	0	4				N/A	N/A	N/A	N/A	N/A	N/A	N/A	N/A			N/A	N/A	N/A	N/A	N/A	N/A	N/A	N/A	N/A	N/A	N/A	N/A	N/A	N/A	N/A	N/A	N/A	N/A	N/A	N/A	N/A	N/A	N/A	N/A
20012017	102938	Uasin Gishu	Head	N/A	N/A			Yes	0	2	2	2	Yes	Yes	Intensive	1	1	0	0	0	N/A	0	N/A	No		N/A	N/A	N/A	N/A	N/A	N/A	N/A	N/A	1	0	0	0	N/A	8	75000	N/A	N/A	N/A	N/A	N/A	N/A	N/A	N/A	N/A
24012017	125351	Kiambu	Head	N/A	N/A			Yes	0	1	1	0				N/A	N/A	N/A	N/A	N/A	N/A	N/A	N/A			N/A	N/A	N/A	N/A	N/A	N/A	N/A	N/A	N/A	N/A	N/A	N/A	N/A	N/A	N/A	N/A	N/A	N/A	N/A	N/A	N/A	N/A	N/A	N/A
20012017	110542	Uasin Gishu	Head	N/A	N/A			Yes	0	2	1	0				N/A	N/A	N/A	N/A	N/A	N/A	N/A	N/A			N/A	N/A	N/A	N/A	N/A	N/A	N/A	N/A	N/A	N/A	N/A	N/A	N/A	N/A	N/A	N/A	N/A	N/A	N/A	N/A	N/A	N/A	N/A	N/A
11012017	105628	Kakamega	Son	64	16	Married	Male headed	Yes	0	0	0	3				N/A	N/A	N/A	N/A	N/A	N/A	N/A	N/A			N/A	N/A	N/A	N/A	N/A	N/A	N/A	N/A	N/A	N/A	N/A	N/A	N/A	N/A	N/A	N/A	N/A	N/A	N/A	N/A	N/A	N/A	N/A	N/A
21012017	101435	Uasin Gishu	Head	N/A	N/A			Yes	2	0	0	0	No			N/A	N/A	N/A	N/A	N/A	N/A	N/A	N/A			N/A	N/A	N/A	N/A	N/A	N/A	N/A	N/A	N/A	N/A	N/A	N/A	N/A	N/A	N/A	N/A	N/A	N/A	N/A	N/A	N/A	N/A	N/A	N/A
16012017	180144	Uasin Gishu	Head	N/A	N/A			Yes	0	2	2	1				N/A	N/A	N/A	N/A	N/A	N/A	N/A	N/A			N/A	N/A	N/A	N/A	N/A	N/A	N/A	N/A	N/A	N/A	N/A	N/A	N/A	N/A	N/A	N/A	N/A	N/A	N/A	N/A	N/A	N/A	N/A	N/A
18012017	181920	Uasin Gishu	Head	N/A	N/A			Yes	1	0	3	2				N/A	N/A	N/A	N/A	N/A	N/A	N/A	N/A			N/A	N/A	N/A	N/A	N/A	N/A	N/A	N/A	N/A	N/A	N/A	N/A	N/A	N/A	N/A	N/A	N/A	N/A	N/A	N/A	N/A	N/A	N/A	N/A
23012017	130511	Kiambu	Head	N/A	N/A			No	N/A	N/A	N/A	N/A				N/A	N/A	N/A	N/A	N/A	N/A	N/A	N/A			N/A	N/A	N/A	N/A	N/A	N/A	N/A	N/A	N/A	N/A	N/A	N/A	N/A	N/A	N/A	N/A	N/A	N/A	N/A	N/A	N/A	N/A	N/A	N/A
18012017	115228	Uasin Gishu	Head	N/A	N/A			Yes	0	2	1	0				N/A	N/A	N/A	N/A	N/A	N/A	N/A	N/A			N/A	N/A	N/A	N/A	N/A	N/A	N/A	N/A	N/A	N/A	N/A	N/A	N/A	N/A	N/A	N/A	N/A	N/A	N/A	N/A	N/A	N/A	N/A	N/A
13012017	153148	Kakamega	Head	N/A	N/A			Yes	0	2	1	1				N/A	N/A	N/A	N/A	N/A	N/A	N/A	N/A			N/A	N/A	N/A	N/A	N/A	N/A	N/A	N/A	N/A	N/A	N/A	N/A	N/A	N/A	N/A	N/A	N/A	N/A	N/A	N/A	N/A	N/A	N/A	N/A
25012017	105345	Kiambu	Head	N/A	N/A			Yes	0	1	1	1				N/A	N/A	N/A	N/A	N/A	N/A	N/A	N/A			N/A	N/A	N/A	N/A	N/A	N/A	N/A	N/A	N/A	N/A	N/A	N/A	N/A	N/A	N/A	N/A	N/A	N/A	N/A	N/A	N/A	N/A	N/A	N/A
20012017	101500	Uasin Gishu	Head	N/A	N/A			Yes	1	2	1	0				N/A	N/A	N/A	N/A	N/A	N/A	N/A	N/A			N/A	N/A	N/A	N/A	N/A	N/A	N/A	N/A	N/A	N/A	N/A	N/A	N/A	N/A	N/A	N/A	N/A	N/A	N/A	N/A	N/A	N/A	N/A	N/A
24012017	105956	Kiambu	Head	N/A	N/A			Yes	0	0	0	3	Yes	Yes	Intensive	1	0	1	0	0	N/A	0	N/A	Yes	Intensive	3	0	3	0	0	N/A	0	N/A	N/A	N/A	N/A	N/A	N/A	N/A	N/A	0	12	0	0	N/A	0	N/A	N/A	N/A
4012017	112254	Nyeri	Head	N/A	N/A			Yes	0	2	0	3	Yes	Yes	Semi intensive (Backyard)	1	0	1	0	0	N/A	N/A	N/A			N/A	N/A	N/A	N/A	N/A	N/A	0	N/A	N/A	N/A	N/A	N/A	N/A	N/A	N/A	N/A	N/A	N/A	N/A	N/A	N/A	N/A	N/A	N/A
20012017	142134	Uasin Gishu	Head	N/A	N/A			Yes	1	1	3	2				N/A	N/A	N/A	N/A	N/A	N/A	N/A	N/A			N/A	N/A	N/A	N/A	N/A	N/A	N/A	N/A	N/A	N/A	N/A	N/A	N/A	N/A	N/A	N/A	N/A	N/A	N/A	N/A	N/A	N/A	N/A	N/A
18012017	102316	Uasin Gishu	Spouse	46	12	Married	Male headed	Yes	0	0	2	1				N/A	N/A	N/A	N/A	N/A	N/A	N/A	N/A			N/A	N/A	N/A	N/A	N/A	N/A	N/A	N/A	N/A	N/A	N/A	N/A	N/A	N/A	N/A	N/A	N/A	N/A	N/A	N/A	N/A	N/A	N/A	N/A
19012017	115042	Uasin Gishu	Spouse	37	16	Married	Male headed	Yes	2	1	1	0				N/A	N/A	N/A	N/A	N/A	N/A	N/A	N/A			N/A	N/A	N/A	N/A	N/A	N/A	N/A	N/A	N/A	N/A	N/A	N/A	N/A	N/A	N/A	N/A	N/A	N/A	N/A	N/A	N/A	N/A	N/A	N/A
17012017	113452	Uasin Gishu	Spouse	54	13	Married	Male headed	Yes	0	0	1	3				N/A	N/A	N/A	N/A	N/A	N/A	N/A	N/A			N/A	N/A	N/A	N/A	N/A	N/A	N/A	N/A	N/A	N/A	N/A	N/A	N/A	N/A	N/A	N/A	N/A	N/A	N/A	N/A	N/A	N/A	N/A	N/A
4012017	122918	Nyeri	Spouse	68	12	Married	Male headed	No	N/A	N/A	N/A	N/A				N/A	N/A	N/A	N/A	N/A	N/A	N/A	N/A			N/A	N/A	N/A	N/A	N/A	N/A	N/A	N/A	N/A	N/A	N/A	N/A	N/A	N/A	N/A	N/A	N/A	N/A	N/A	N/A	N/A	N/A	N/A	N/A
16012017	175925	Uasin Gishu	Head	N/A	N/A			Yes	0	0	0	2				N/A	N/A	N/A	N/A	N/A	N/A	N/A	N/A			N/A	N/A	N/A	N/A	N/A	N/A	N/A	N/A	N/A	N/A	N/A	N/A	N/A	N/A	N/A	N/A	N/A	N/A	N/A	N/A	N/A	N/A	N/A	N/A
10012017	94230	Kakamega	Spouse	45	12	Married	Male headed	Yes	0	3	1	2				N/A	N/A	N/A	N/A	N/A	N/A	N/A	N/A			N/A	N/A	N/A	N/A	N/A	N/A	N/A	N/A	N/A	N/A	N/A	N/A	N/A	N/A	N/A	N/A	N/A	N/A	N/A	N/A	N/A	N/A	N/A	N/A
18012017	103946	Uasin Gishu	Spouse	32	12	Married	Male headed	Yes	0	2	1	2				N/A	N/A	N/A	N/A	N/A	N/A	N/A	N/A			N/A	N/A	N/A	N/A	N/A	N/A	N/A	N/A	N/A	N/A	N/A	N/A	N/A	N/A	N/A	N/A	N/A	N/A	N/A	N/A	N/A	N/A	N/A	N/A
20012017	131648	Uasin Gishu	Head	N/A	N/A			Yes	0	1	1	3				N/A	N/A	N/A	N/A	N/A	N/A	N/A	N/A			N/A	N/A	N/A	N/A	N/A	N/A	N/A	N/A	N/A	N/A	N/A	N/A	N/A	N/A	N/A	N/A	N/A	N/A	N/A	N/A	N/A	N/A	N/A	N/A
11012017	170755	Kakamega	Head	N/A	N/A			Yes	0	0	1	3	Yes	Yes	Intensive	1	1	0	0	1	15000	1	18000	Yes	Intensive	1	1	0	0	0	N/A	0	N/A	N/A	N/A	N/A	N/A	N/A	N/A	N/A	N/A	N/A	N/A	N/A	N/A	N/A	N/A	N/A	N/A
20012017	144447	Uasin Gishu	Spouse	40	12	Married	Male headed	Yes	0	0	1	0				N/A	N/A	N/A	N/A	N/A	N/A	N/A	N/A			N/A	N/A	N/A	N/A	N/A	N/A	N/A	N/A	N/A	N/A	N/A	N/A	N/A	N/A	N/A	N/A	N/A	N/A	N/A	N/A	N/A	N/A	N/A	N/A
18012017	102155	Uasin Gishu	Head	N/A	N/A			No	N/A	N/A	N/A	N/A				N/A	N/A	N/A	N/A	N/A	N/A	N/A	N/A			N/A	N/A	N/A	N/A	N/A	N/A	N/A	N/A	N/A	N/A	N/A	N/A	N/A	N/A	N/A	N/A	N/A	N/A	N/A	N/A	N/A	N/A	N/A	N/A
16012017	180113	Uasin Gishu	Head	N/A	N/A			Yes	1	1	2	0				N/A	N/A	N/A	N/A	N/A	N/A	N/A	N/A			N/A	N/A	N/A	N/A	N/A	N/A	N/A	N/A	N/A	N/A	N/A	N/A	N/A	N/A	N/A	N/A	N/A	N/A	N/A	N/A	N/A	N/A	N/A	N/A
8012017	21351	Nyeri	Spouse	42	8	Married	Male headed	Yes	0	2	1	0				N/A	N/A	N/A	N/A	N/A	N/A	N/A	N/A			N/A	N/A	N/A	N/A	N/A	N/A	N/A	N/A	N/A	N/A	N/A	N/A	N/A	N/A	N/A	N/A	N/A	N/A	N/A	N/A	N/A	N/A	N/A	N/A
17012017	152337	Uasin Gishu	Spouse	64	12	Married	Male headed	Yes	0	1	1	0				N/A	N/A	N/A	N/A	N/A	N/A	N/A	N/A			N/A	N/A	N/A	N/A	N/A	N/A	N/A	N/A	N/A	N/A	N/A	N/A	N/A	N/A	N/A	N/A	N/A	N/A	N/A	N/A	N/A	N/A	N/A	N/A
25012017	172058	Kiambu	Head	N/A	N/A			Yes	0	0	1	2				N/A	N/A	N/A	N/A	N/A	N/A	N/A	N/A			N/A	N/A	N/A	N/A	N/A	N/A	N/A	N/A	N/A	N/A	N/A	N/A	N/A	N/A	N/A	N/A	N/A	N/A	N/A	N/A	N/A	N/A	N/A	N/A
13012017	151638	Nyeri	Head	N/A	N/A			No	N/A	N/A	N/A	N/A				N/A	N/A	N/A	N/A	N/A	N/A	N/A	N/A			N/A	N/A	N/A	N/A	N/A	N/A	N/A	N/A	N/A	N/A	N/A	N/A	N/A	N/A	N/A	N/A	N/A	N/A	N/A	N/A	N/A	N/A	N/A	N/A
5012017	162108	Nyeri	Head	N/A	N/A			Yes	0	1	0	0	Yes	Yes	Intensive	1	0	0	1	1	N/A	N/A	N/A			N/A	N/A	N/A	N/A	N/A	N/A	N/A	N/A	N/A	N/A	N/A	N/A	N/A	N/A	N/A	N/A	N/A	N/A	N/A	N/A	N/A	N/A	N/A	N/A
24012017	133807	Kiambu	Spouse	55	14	Married	Male headed	Yes	1	0	2	2				N/A	N/A	N/A	N/A	N/A	N/A	N/A	N/A			N/A	N/A	N/A	N/A	N/A	N/A	N/A	N/A	N/A	N/A	N/A	N/A	N/A	N/A	N/A	N/A	N/A	N/A	N/A	N/A	N/A	N/A	N/A	N/A
5012017	135534	Nyeri	Spouse	57	12	Married	Male headed	No	N/A	N/A	N/A	N/A				N/A	N/A	N/A	N/A	N/A	N/A	N/A	N/A			N/A	N/A	N/A	N/A	N/A	N/A	N/A	N/A	N/A	N/A	N/A	N/A	N/A	N/A	N/A	N/A	N/A	N/A	N/A	N/A	N/A	N/A	N/A	N/A
19012017	144429	Uasin Gishu	Spouse	49	12	Married	Male headed	Yes	1	1	4	1				N/A	N/A	N/A	N/A	N/A	N/A	N/A	N/A			N/A	N/A	N/A	N/A	N/A	N/A	N/A	N/A	N/A	N/A	N/A	N/A	N/A	N/A	N/A	N/A	N/A	N/A	N/A	N/A	N/A	N/A	N/A	N/A
19012017	151937	Uasin Gishu	Spouse	65	12	Married	Male headed	No	N/A	N/A	N/A	N/A				N/A	N/A	N/A	N/A	N/A	N/A	N/A	N/A			N/A	N/A	N/A	N/A	N/A	N/A	N/A	N/A	N/A	N/A	N/A	N/A	N/A	N/A	N/A	N/A	N/A	N/A	N/A	N/A	N/A	N/A	N/A	N/A
13012017	174202	Kakamega	Head	N/A	N/A			Yes	3	1	2	1				N/A	N/A	N/A	N/A	N/A	N/A	N/A	N/A			N/A	N/A	N/A	N/A	N/A	N/A	N/A	N/A	N/A	N/A	N/A	N/A	N/A	N/A	N/A	N/A	N/A	N/A	N/A	N/A	N/A	N/A	N/A	N/A
4012017	162953	Nyeri	Head	N/A	N/A			Yes	0	0	0	2				N/A	N/A	N/A	N/A	N/A	N/A	N/A	N/A			N/A	N/A	N/A	N/A	N/A	N/A	N/A	N/A	N/A	N/A	N/A	N/A	N/A	N/A	N/A	N/A	N/A	N/A	N/A	N/A	N/A	N/A	N/A	N/A
5012017	175253	Nyeri	Head	N/A	N/A			Yes	0	1	1	0				N/A	N/A	N/A	N/A	N/A	N/A	N/A	N/A			N/A	N/A	N/A	N/A	N/A	N/A	N/A	N/A	N/A	N/A	N/A	N/A	N/A	N/A	N/A	N/A	N/A	N/A	N/A	N/A	N/A	N/A	N/A	N/A
16012017	163543	Uasin Gishu	Spouse	38	12	Married	Male headed	Yes	2	1	0	0				N/A	N/A	N/A	N/A	N/A	N/A	N/A	N/A			N/A	N/A	N/A	N/A	N/A	N/A	N/A	N/A	N/A	N/A	N/A	N/A	N/A	N/A	N/A	N/A	N/A	N/A	N/A	N/A	N/A	N/A	N/A	N/A
18012017	122042	Uasin Gishu	Spouse	54	10	Married	Male headed	Yes	0	3	4	2				N/A	N/A	N/A	N/A	N/A	N/A	N/A	N/A			N/A	N/A	N/A	N/A	N/A	N/A	N/A	N/A	N/A	N/A	N/A	N/A	N/A	N/A	N/A	N/A	N/A	N/A	N/A	N/A	N/A	N/A	N/A	N/A
4012017	171145	Nyeri	Spouse	58	12	Married	Male headed	Yes	0	0	2	0				N/A	N/A	N/A	N/A	N/A	N/A	N/A	N/A			N/A	N/A	N/A	N/A	N/A	N/A	N/A	N/A	N/A	N/A	N/A	N/A	N/A	N/A	N/A	N/A	N/A	N/A	N/A	N/A	N/A	N/A	N/A	N/A
5012017	170052	Nyeri	Head	N/A	N/A			No	N/A	N/A	N/A	N/A				N/A	N/A	N/A	N/A	N/A	N/A	N/A	N/A			N/A	N/A	N/A	N/A	N/A	N/A	N/A	N/A	N/A	N/A	N/A	N/A	N/A	N/A	N/A	N/A	N/A	N/A	N/A	N/A	N/A	N/A	N/A	N/A
9012017	120630	Kakamega	Head	N/A	N/A			Yes	1	1	0	3	Yes	Yes	Semi intensive (Backyard)	1	0	0	1	0	N/A	N/A	N/A			N/A	N/A	N/A	N/A	N/A	N/A	N/A	N/A	N/A	N/A	N/A	N/A	N/A	N/A	N/A	N/A	N/A	N/A	N/A	N/A	N/A	N/A	N/A	N/A
7012017	135107	Nyeri	Head	N/A	N/A			Yes	0	0	0	3				N/A	N/A	N/A	N/A	N/A	N/A	N/A	N/A			N/A	N/A	N/A	N/A	N/A	N/A	N/A	N/A	N/A	N/A	N/A	N/A	N/A	N/A	N/A	N/A	N/A	N/A	N/A	N/A	N/A	N/A	N/A	N/A
13012017	151930	Nyeri	Head	N/A	N/A			Yes	2	1	0	0	Yes	No		N/A	N/A	N/A	N/A	N/A	N/A	N/A	N/A			N/A	N/A	N/A	N/A	N/A	N/A	N/A	N/A	N/A	N/A	N/A	N/A	0.13	7	N/A	N/A	N/A	N/A	N/A	N/A	N/A	N/A	N/A	N/A
25012017	164501	Kiambu	Head	N/A	N/A			Yes	0	1	1	0	No			N/A	N/A	N/A	N/A	N/A	N/A	N/A	N/A			N/A	N/A	N/A	N/A	N/A	N/A	N/A	N/A	N/A	N/A	N/A	N/A	N/A	N/A	N/A	N/A	N/A	N/A	N/A	N/A	N/A	N/A	N/A	N/A
13012017	152529	Nyeri	Head	N/A	N/A			Yes	1	2	1	0	Yes	No		N/A	N/A	N/A	N/A	N/A	N/A	N/A	N/A			N/A	N/A	N/A	N/A	N/A	N/A	N/A	N/A	0	N/A	N/A	N/A	N/A	7	N/A	N/A	N/A	N/A	1020	N/A	N/A	N/A	N/A	N/A
13012017	151529	Nyeri	Head	N/A	N/A			No	N/A	N/A	N/A	N/A	Yes	No		N/A	N/A	N/A	N/A	N/A	N/A	N/A	N/A			N/A	N/A	N/A	N/A	N/A	N/A	N/A	N/A	N/A	N/A	N/A	N/A	N/A	N/A	N/A	N/A	N/A	N/A	N/A	N/A	N/A	N/A	N/A	N/A
19012017	102219	Uasin Gishu	Spouse	59	16	Married	Male headed	No	N/A	N/A	N/A	N/A				N/A	N/A	N/A	N/A	N/A	N/A	N/A	N/A			N/A	N/A	N/A	N/A	N/A	N/A	N/A	N/A	N/A	N/A	N/A	N/A	N/A	N/A	N/A	N/A	N/A	N/A	N/A	N/A	N/A	N/A	N/A	N/A
26012017	112058	Kiambu	Head	N/A	N/A			Yes	0	0	1	1				N/A	N/A	N/A	N/A	N/A	N/A	N/A	N/A			N/A	N/A	N/A	N/A	N/A	N/A	N/A	N/A	N/A	N/A	N/A	N/A	N/A	N/A	N/A	N/A	N/A	N/A	N/A	N/A	N/A	N/A	N/A	N/A
13012017	115557	Kakamega	Head	N/A	N/A			Yes	1	2	3	0				N/A	N/A	N/A	N/A	N/A	N/A	N/A	N/A			N/A	N/A	N/A	N/A	N/A	N/A	N/A	N/A	N/A	N/A	N/A	N/A	N/A	N/A	N/A	N/A	N/A	N/A	N/A	N/A	N/A	N/A	N/A	N/A
13012017	120456	Kakamega	Other relative	60	16	Married	Male headed	No	N/A	N/A	N/A	N/A	No			N/A	N/A	N/A	N/A	N/A	N/A	N/A	N/A			N/A	N/A	N/A	N/A	N/A	N/A	N/A	N/A	N/A	N/A	N/A	N/A	N/A	N/A	N/A	N/A	N/A	N/A	N/A	N/A	N/A	N/A	N/A	N/A
23012017	133213	Kiambu	Head	N/A	N/A			Yes	0	1	1	2				N/A	N/A	N/A	N/A	N/A	N/A	N/A	N/A			N/A	N/A	N/A	N/A	N/A	N/A	N/A	N/A	N/A	N/A	N/A	N/A	N/A	N/A	N/A	N/A	N/A	N/A	N/A	N/A	N/A	N/A	N/A	N/A
5012017	150109	Nyeri	Head	N/A	N/A			Yes	3	0	0	0				N/A	N/A	N/A	N/A	N/A	N/A	N/A	N/A			N/A	N/A	N/A	N/A	N/A	N/A	N/A	N/A	N/A	N/A	N/A	N/A	N/A	N/A	N/A	N/A	N/A	N/A	N/A	N/A	N/A	N/A	N/A	N/A
28012017	120611	Kiambu	Spouse	70	8	Married	Male headed	Yes	0	0	0	5	Yes	No		N/A	N/A	N/A	N/A	N/A	N/A	N/A	N/A	Yes	Intensive	1	0	0	1	0	N/A	0	N/A	N/A	N/A	N/A	N/A	N/A	N/A	N/A	N/A	N/A	N/A	N/A	N/A	N/A	N/A	N/A	N/A
27012017	143348	Kiambu	Head	N/A	N/A			Yes	1	2	0	2	Yes	No		N/A	N/A	N/A	N/A	N/A	N/A	N/A	N/A	Yes	Intensive	1	0	1	0	0	N/A	0	N/A	0	1	0	0	N/A	0	N/A	N/A	N/A	N/A	N/A	N/A	N/A	N/A	N/A	N/A
12012017	165847	Kakamega	Head	N/A	N/A			Yes	0	0	0	2				N/A	N/A	N/A	N/A	N/A	N/A	N/A	N/A			N/A	N/A	N/A	N/A	N/A	N/A	N/A	N/A	N/A	N/A	N/A	N/A	N/A	N/A	N/A	N/A	N/A	N/A	N/A	N/A	N/A	N/A	N/A	N/A
19012017	152615	Uasin Gishu	Spouse	42	12	Married	Male headed	Yes	3	1	1	0				N/A	N/A	N/A	N/A	N/A	N/A	N/A	N/A			N/A	N/A	N/A	N/A	N/A	N/A	N/A	N/A	N/A	N/A	N/A	N/A	N/A	N/A	N/A	N/A	N/A	N/A	N/A	N/A	N/A	N/A	N/A	N/A
21012017	114423	Uasin Gishu	Spouse	51	8	Married	Male headed	Yes	0	2	1	1				N/A	N/A	N/A	N/A	N/A	N/A	N/A	N/A			N/A	N/A	N/A	N/A	N/A	N/A	N/A	N/A	N/A	N/A	N/A	N/A	N/A	N/A	N/A	N/A	N/A	N/A	N/A	N/A	N/A	N/A	N/A	N/A
3012017	170700	Nyeri	Head	N/A	N/A			Yes	2	2	0	0				N/A	N/A	N/A	N/A	N/A	N/A	N/A	N/A			N/A	N/A	N/A	N/A	N/A	N/A	N/A	N/A	N/A	N/A	N/A	N/A	N/A	N/A	N/A	N/A	N/A	N/A	N/A	N/A	N/A	N/A	N/A	N/A
10012017	121159	Kakamega	Head	N/A	N/A			No	N/A	N/A	N/A	N/A				N/A	N/A	N/A	N/A	N/A	N/A	N/A	N/A			N/A	N/A	N/A	N/A	N/A	N/A	N/A	N/A	N/A	N/A	N/A	N/A	N/A	N/A	N/A	N/A	N/A	N/A	N/A	N/A	N/A	N/A	N/A	N/A
20012017	115352	Uasin Gishu	Head	N/A	N/A			Yes	0	1	1	0				N/A	N/A	N/A	N/A	N/A	N/A	N/A	N/A			N/A	N/A	N/A	N/A	N/A	N/A	N/A	N/A	N/A	N/A	N/A	N/A	N/A	N/A	N/A	N/A	N/A	N/A	N/A	N/A	N/A	N/A	N/A	N/A
21012017	103324	Uasin Gishu	Head	N/A	N/A			Yes	0	0	0	1	No			N/A	N/A	N/A	N/A	N/A	N/A	N/A	N/A			N/A	N/A	N/A	N/A	N/A	N/A	N/A	N/A	N/A	N/A	N/A	N/A	N/A	N/A	N/A	N/A	N/A	N/A	N/A	N/A	N/A	N/A	N/A	N/A
7012017	100122	Nyeri	Head	N/A	N/A			Yes	2	1	1	0				N/A	N/A	N/A	N/A	N/A	N/A	N/A	N/A			N/A	N/A	N/A	N/A	N/A	N/A	N/A	N/A	N/A	N/A	N/A	N/A	N/A	N/A	N/A	N/A	N/A	N/A	N/A	N/A	N/A	N/A	N/A	N/A
12012017	210253	Kakamega	Head	N/A	N/A			Yes	2	2	4	0	No			N/A	N/A	N/A	N/A	N/A	N/A	N/A	N/A			N/A	N/A	N/A	N/A	N/A	N/A	N/A	N/A	N/A	N/A	N/A	N/A	N/A	N/A	N/A	N/A	N/A	N/A	N/A	N/A	N/A	N/A	N/A	N/A
10012017	95717	Kakamega	Spouse	48	14	Married	Male headed	Yes	1	1	3	0				N/A	N/A	N/A	N/A	N/A	N/A	N/A	N/A			N/A	N/A	N/A	N/A	N/A	N/A	N/A	N/A	N/A	N/A	N/A	N/A	N/A	N/A	N/A	N/A	N/A	N/A	N/A	N/A	N/A	N/A	N/A	N/A
25012017	153552	Kiambu	Spouse	55	12	Married	Male headed	Yes	0	0	1	4				N/A	N/A	N/A	N/A	N/A	N/A	N/A	N/A			N/A	N/A	N/A	N/A	N/A	N/A	N/A	N/A	N/A	N/A	N/A	N/A	N/A	N/A	N/A	N/A	N/A	N/A	N/A	N/A	N/A	N/A	N/A	N/A
20012017	114956	Uasin Gishu	Spouse	57	12	Married	Male headed	No	N/A	N/A	N/A	N/A				N/A	N/A	N/A	N/A	N/A	N/A	N/A	N/A			N/A	N/A	N/A	N/A	N/A	N/A	N/A	N/A	N/A	N/A	N/A	N/A	N/A	N/A	N/A	N/A	N/A	N/A	N/A	N/A	N/A	N/A	N/A	N/A
11012017	143507	Kakamega	Head	N/A	N/A			Yes	2	0	2	2	No			N/A	N/A	N/A	N/A	N/A	N/A	N/A	N/A			N/A	N/A	N/A	N/A	N/A	N/A	N/A	N/A	N/A	N/A	N/A	N/A	N/A	N/A	N/A	N/A	N/A	N/A	N/A	N/A	N/A	N/A	N/A	N/A
10012017	150014	Kakamega	Spouse	68	12	Married	Male headed	Yes	0	0	0	1				N/A	N/A	N/A	N/A	N/A	N/A	N/A	N/A			N/A	N/A	N/A	N/A	N/A	N/A	N/A	N/A	N/A	N/A	N/A	N/A	N/A	N/A	N/A	N/A	N/A	N/A	N/A	N/A	N/A	N/A	N/A	N/A
12012017	174806	Kakamega	Head	N/A	N/A			Yes	2	1	2	4				N/A	N/A	N/A	N/A	N/A	N/A	N/A	N/A			N/A	N/A	N/A	N/A	N/A	N/A	N/A	N/A	N/A	N/A	N/A	N/A	N/A	N/A	N/A	N/A	N/A	N/A	N/A	N/A	N/A	N/A	N/A	N/A
20012017	112805	Uasin Gishu	Spouse	55	12	Married	Male headed	Yes	0	1	1	2				N/A	N/A	N/A	N/A	N/A	N/A	N/A	N/A			N/A	N/A	N/A	N/A	N/A	N/A	N/A	N/A	N/A	N/A	N/A	N/A	N/A	N/A	N/A	N/A	N/A	N/A	N/A	N/A	N/A	N/A	N/A	N/A
10012017	114739	Kakamega	Head	N/A	N/A			Yes	2	1	4	1				N/A	N/A	N/A	N/A	N/A	N/A	N/A	N/A			N/A	N/A	N/A	N/A	N/A	N/A	N/A	N/A	N/A	N/A	N/A	N/A	N/A	N/A	N/A	N/A	N/A	N/A	N/A	N/A	N/A	N/A	N/A	N/A
13012017	104846	Kakamega	Head	N/A	N/A			Yes	1	1	0	0	Yes	No		N/A	N/A	N/A	N/A	N/A	N/A	N/A	N/A	No		N/A	N/A	N/A	N/A	N/A	N/A	N/A	N/A	0	1	0	0	N/A	0	N/A	0	1	0	0	N/A	0	N/A	N/A	N/A
11012017	143611	Kakamega	Head	N/A	N/A			Yes	0	0	1	1	Yes	No		N/A	N/A	N/A	N/A	N/A	N/A	N/A	N/A	Yes	Semi intensive (Backyard)	1	0	1	0	0	N/A	0	N/A	N/A	N/A	N/A	N/A	N/A	N/A	N/A	N/A	N/A	N/A	N/A	N/A	N/A	N/A	N/A	N/A
16012017	132754	Uasin Gishu	Head	N/A	N/A			Yes	0	1	0	0	No			N/A	N/A	N/A	N/A	N/A	N/A	N/A	N/A			N/A	N/A	N/A	N/A	N/A	N/A	N/A	N/A	N/A	N/A	N/A	N/A	N/A	N/A	N/A	N/A	N/A	N/A	N/A	N/A	N/A	N/A	N/A	N/A
24012017	132809	Kiambu	Spouse	34	12	Married	Male headed	Yes	0	1	0	0				N/A	N/A	N/A	N/A	N/A	N/A	N/A	N/A			N/A	N/A	N/A	N/A	N/A	N/A	N/A	N/A	N/A	N/A	N/A	N/A	N/A	N/A	N/A	N/A	N/A	N/A	N/A	N/A	N/A	N/A	N/A	N/A
13012017	170426	Kakamega	Head	N/A	N/A			Yes	0	2	1	0				N/A	N/A	N/A	N/A	N/A	N/A	N/A	N/A			N/A	N/A	N/A	N/A	N/A	N/A	N/A	N/A	N/A	N/A	N/A	N/A	N/A	N/A	N/A	N/A	N/A	N/A	N/A	N/A	N/A	N/A	N/A	N/A
4012017	71132	Nyeri	Head	N/A	N/A			Yes	2	2	0	0	Yes	No		N/A	N/A	N/A	N/A	N/A	N/A	N/A	N/A			N/A	N/A	N/A	N/A	N/A	N/A	0	N/A	0	N/A	N/A	N/A	N/A	N/A	N/A	N/A	N/A	N/A	N/A	N/A	N/A	N/A	N/A	N/A
13012017	160738	Kakamega	Spouse	53	12	Married	Male headed	Yes	0	2	2	2	No			N/A	N/A	N/A	N/A	N/A	N/A	N/A	N/A			N/A	N/A	N/A	N/A	N/A	N/A	N/A	N/A	N/A	N/A	N/A	N/A	N/A	N/A	N/A	N/A	N/A	N/A	N/A	N/A	N/A	N/A	N/A	N/A
18012017	162448	Uasin Gishu	Head	N/A	N/A			Yes	0	1	3	0				N/A	N/A	N/A	N/A	N/A	N/A	N/A	N/A			N/A	N/A	N/A	N/A	N/A	N/A	N/A	N/A	N/A	N/A	N/A	N/A	N/A	N/A	N/A	N/A	N/A	N/A	N/A	N/A	N/A	N/A	N/A	N/A
5012017	105233	Nyeri	Spouse	26	8	Married	Male headed	Yes	1	0	0	0	Yes	Yes	Semi intensive (Backyard)	1	0	0	1	0	N/A	N/A	N/A			N/A	N/A	N/A	N/A	N/A	N/A	N/A	N/A	N/A	N/A	N/A	N/A	N/A	N/A	N/A	N/A	N/A	N/A	N/A	N/A	N/A	N/A	N/A	N/A
10012017	160400	Kakamega	Head	N/A	N/A			Yes	1	0	0	0				N/A	N/A	N/A	N/A	N/A	N/A	N/A	N/A			N/A	N/A	N/A	N/A	N/A	N/A	N/A	N/A	N/A	N/A	N/A	N/A	N/A	N/A	N/A	N/A	N/A	N/A	N/A	N/A	N/A	N/A	N/A	N/A
13012017	155247	Kakamega	Head	N/A	N/A			Yes	0	0	0	6				N/A	N/A	N/A	N/A	N/A	N/A	N/A	N/A			N/A	N/A	N/A	N/A	N/A	N/A	N/A	N/A	N/A	N/A	N/A	N/A	N/A	N/A	N/A	N/A	N/A	N/A	N/A	N/A	N/A	N/A	N/A	N/A
27012017	103922	Kiambu	Head	N/A	N/A			Yes	2	0	0	2	Yes	No		N/A	N/A	N/A	N/A	N/A	N/A	N/A	N/A	Yes	Semi intensive (Backyard)	1	0	0	1	0	N/A	0	N/A	N/A	N/A	N/A	N/A	N/A	N/A	N/A	N/A	N/A	N/A	N/A	N/A	N/A	N/A	N/A	N/A
13012017	184052	Kakamega	Spouse	48	12	Married	Male headed	Yes	1	1	1	4	Yes	No		N/A	N/A	N/A	N/A	N/A	N/A	N/A	N/A	Yes	Semi intensive (Backyard)	1	0	1	0	0	N/A	0	N/A	N/A	N/A	N/A	N/A	N/A	N/A	N/A	N/A	N/A	N/A	N/A	N/A	N/A	N/A	N/A	N/A
6012017	121123	Nyeri	Head	N/A	N/A			Yes	0	1	1	1	Yes	No		N/A	N/A	N/A	N/A	N/A	N/A	N/A	N/A			N/A	N/A	N/A	N/A	N/A	N/A	N/A	N/A	0	N/A	N/A	N/A	N/A	13	N/A	N/A	N/A	N/A	N/A	N/A	N/A	N/A	N/A	N/A
17012017	121536	Uasin Gishu	Spouse	41	12	Married	Male headed	Yes	1	1	0	0				N/A	N/A	N/A	N/A	N/A	N/A	N/A	N/A			N/A	N/A	N/A	N/A	N/A	N/A	N/A	N/A	N/A	N/A	N/A	N/A	N/A	N/A	N/A	N/A	N/A	N/A	N/A	N/A	N/A	N/A	N/A	N/A
5012017	121508	Nyeri	Head	N/A	N/A			Yes	0	1	1	1				N/A	N/A	N/A	N/A	N/A	N/A	N/A	N/A			N/A	N/A	N/A	N/A	N/A	N/A	N/A	N/A	N/A	N/A	N/A	N/A	N/A	N/A	N/A	N/A	N/A	N/A	N/A	N/A	N/A	N/A	N/A	N/A
23012017	111658	Kiambu	Head	N/A	N/A			Yes	1	1	1	0	No			N/A	N/A	N/A	N/A	N/A	N/A	N/A	N/A			N/A	N/A	N/A	N/A	N/A	N/A	N/A	N/A	N/A	N/A	N/A	N/A	N/A	N/A	N/A	N/A	N/A	N/A	N/A	N/A	N/A	N/A	N/A	N/A
27012017	165348	Kiambu	Head	N/A	N/A			No	N/A	N/A	N/A	N/A	Yes	No		N/A	N/A	N/A	N/A	N/A	N/A	N/A	N/A	No		N/A	N/A	N/A	N/A	N/A	N/A	N/A	N/A	N/A	N/A	N/A	N/A	N/A	N/A	N/A	2	0	0	0	N/A	0	N/A	N/A	N/A
6012017	153557	Nyeri	Head	N/A	N/A			Yes	0	2	1	0				N/A	N/A	N/A	N/A	N/A	N/A	N/A	N/A			N/A	N/A	N/A	N/A	N/A	N/A	N/A	N/A	N/A	N/A	N/A	N/A	N/A	N/A	N/A	N/A	N/A	N/A	N/A	N/A	N/A	N/A	N/A	N/A
6012017	93627	Nyeri	Head	N/A	N/A			No	N/A	N/A	N/A	N/A				N/A	N/A	N/A	N/A	N/A	N/A	N/A	N/A			N/A	N/A	N/A	N/A	N/A	N/A	N/A	N/A	N/A	N/A	N/A	N/A	N/A	N/A	N/A	N/A	N/A	N/A	N/A	N/A	N/A	N/A	N/A	N/A
19012017	150604	Uasin Gishu	Head	N/A	N/A			Yes	1	1	1	0				N/A	N/A	N/A	N/A	N/A	N/A	N/A	N/A			N/A	N/A	N/A	N/A	N/A	N/A	N/A	N/A	N/A	N/A	N/A	N/A	N/A	N/A	N/A	N/A	N/A	N/A	N/A	N/A	N/A	N/A	N/A	N/A
7012017	140254	Nyeri	Son	52	14	Married	Male headed	Yes	0	0	0	3				N/A	N/A	N/A	N/A	N/A	N/A	N/A	N/A			N/A	N/A	N/A	N/A	N/A	N/A	N/A	N/A	N/A	N/A	N/A	N/A	N/A	N/A	N/A	N/A	N/A	N/A	N/A	N/A	N/A	N/A	N/A	N/A
11012017	163112	Kakamega	Spouse	65	12	Married	Male headed	Yes	0	0	6	2				N/A	N/A	N/A	N/A	N/A	N/A	N/A	N/A			N/A	N/A	N/A	N/A	N/A	N/A	N/A	N/A	N/A	N/A	N/A	N/A	N/A	N/A	N/A	N/A	N/A	N/A	N/A	N/A	N/A	N/A	N/A	N/A
7012017	121117	Nyeri	Head	N/A	N/A			Yes	1	1	0	0				N/A	N/A	N/A	N/A	N/A	N/A	N/A	N/A			N/A	N/A	N/A	N/A	N/A	N/A	N/A	N/A	N/A	N/A	N/A	N/A	N/A	N/A	N/A	N/A	N/A	N/A	N/A	N/A	N/A	N/A	N/A	N/A
6012017	152713	Nyeri	Head	N/A	N/A			Yes	0	1	4	6				N/A	N/A	N/A	N/A	N/A	N/A	N/A	N/A			N/A	N/A	N/A	N/A	N/A	N/A	N/A	N/A	N/A	N/A	N/A	N/A	N/A	N/A	N/A	N/A	N/A	N/A	N/A	N/A	N/A	N/A	N/A	N/A
25012017	140518	Kiambu	Other relative	30	15	Single	Female headed	Yes	0	1	0	0	Yes	Yes	Intensive	0	N/A	N/A	N/A	0	N/A	1	20000	Yes	Intensive	4	0	4	0	0	N/A	0	N/A	N/A	N/A	N/A	N/A	N/A	N/A	N/A	N/A	N/A	N/A	N/A	N/A	N/A	N/A	0	37
18012017	123422	Uasin Gishu	Spouse	43	8	Married	Male headed	Yes	0	1	0	2				N/A	N/A	N/A	N/A	N/A	N/A	N/A	N/A			N/A	N/A	N/A	N/A	N/A	N/A	N/A	N/A	N/A	N/A	N/A	N/A	N/A	N/A	N/A	N/A	N/A	N/A	N/A	N/A	N/A	N/A	N/A	N/A
5012017	154550	Nyeri	Spouse	75	4	Married	Male headed	Yes	0	1	0	1				N/A	N/A	N/A	N/A	N/A	N/A	N/A	N/A			N/A	N/A	N/A	N/A	N/A	N/A	N/A	N/A	N/A	N/A	N/A	N/A	N/A	N/A	N/A	N/A	N/A	N/A	N/A	N/A	N/A	N/A	N/A	N/A
5012017	112203	Nyeri	Head	N/A	N/A			Yes	0	1	0	0				N/A	N/A	N/A	N/A	N/A	N/A	N/A	N/A			N/A	N/A	N/A	N/A	N/A	N/A	N/A	N/A	N/A	N/A	N/A	N/A	N/A	N/A	N/A	N/A	N/A	N/A	N/A	N/A	N/A	N/A	N/A	N/A
16012017	130448	Uasin Gishu	Head	N/A	N/A			Yes	1	0	0	1	Yes	No		N/A	N/A	N/A	N/A	N/A	N/A	N/A	N/A	No		N/A	N/A	N/A	N/A	N/A	N/A	N/A	N/A	5	0	0	0	N/A	0	N/A	12	0	0	0	N/A	0	N/A	N/A	N/A
24012017	104909	Kiambu	Spouse	52	12	Married	Male headed	Yes	0	1	1	2	Yes	No		N/A	N/A	N/A	N/A	N/A	N/A	N/A	N/A	No		N/A	N/A	N/A	N/A	N/A	N/A	N/A	N/A	0	0	2	0	N/A	1	3000	N/A	N/A	N/A	N/A	N/A	N/A	N/A	N/A	N/A
20012017	133104	Uasin Gishu	Head	N/A	N/A			Yes	0	0	0	3	No			N/A	N/A	N/A	N/A	N/A	N/A	N/A	N/A			N/A	N/A	N/A	N/A	N/A	N/A	N/A	N/A	N/A	N/A	N/A	N/A	N/A	N/A	N/A	N/A	N/A	N/A	N/A	N/A	N/A	N/A	N/A	N/A
18012017	164411	Uasin Gishu	Head	N/A	N/A			Yes	1	0	0	1				N/A	N/A	N/A	N/A	N/A	N/A	N/A	N/A			N/A	N/A	N/A	N/A	N/A	N/A	N/A	N/A	N/A	N/A	N/A	N/A	N/A	N/A	N/A	N/A	N/A	N/A	N/A	N/A	N/A	N/A	N/A	N/A
12012017	123240	Kakamega	Head	N/A	N/A			Yes	6	2	2	2	Yes	No		N/A	N/A	N/A	N/A	N/A	N/A	N/A	N/A	Yes	Extensive	1	1	0	0	0	N/A	0	N/A	N/A	N/A	N/A	N/A	N/A	N/A	N/A	1	0	0	0	N/A	0	N/A	N/A	N/A
24012017	113632	Kiambu	Head	N/A	N/A			Yes	0	0	1	1				N/A	N/A	N/A	N/A	N/A	N/A	N/A	N/A			N/A	N/A	N/A	N/A	N/A	N/A	N/A	N/A	N/A	N/A	N/A	N/A	N/A	N/A	N/A	N/A	N/A	N/A	N/A	N/A	N/A	N/A	N/A	N/A
23012017	115227	Kiambu	Head	N/A	N/A			Yes	0	2	0	0	Yes	No		N/A	N/A	N/A	N/A	N/A	N/A	N/A	N/A	No		N/A	N/A	N/A	N/A	N/A	N/A	N/A	N/A	N/A	N/A	N/A	N/A	N/A	N/A	N/A	7	0	0	7	26600	2	14000	N/A	N/A
4012017	120254	Nyeri	Head	N/A	N/A			Yes	0	0	0	2				N/A	N/A	N/A	N/A	N/A	N/A	N/A	N/A			N/A	N/A	N/A	N/A	N/A	N/A	N/A	N/A	N/A	N/A	N/A	N/A	N/A	N/A	N/A	N/A	N/A	N/A	N/A	N/A	N/A	N/A	N/A	N/A
12012017	173642	Kakamega	Head	N/A	N/A			No	N/A	N/A	N/A	N/A	Yes	No		N/A	N/A	N/A	N/A	N/A	N/A	N/A	N/A	No		N/A	N/A	N/A	N/A	N/A	N/A	N/A	N/A	3	0	0	0	N/A	5	7500	4	0	0	0	N/A	0	N/A	N/A	N/A
25012017	143605	Kiambu	Head	N/A	N/A			Yes	0	0	0	2				N/A	N/A	N/A	N/A	N/A	N/A	N/A	N/A			N/A	N/A	N/A	N/A	N/A	N/A	N/A	N/A	N/A	N/A	N/A	N/A	N/A	N/A	N/A	N/A	N/A	N/A	N/A	N/A	N/A	N/A	N/A	N/A
12012017	201815	Kakamega	Head	N/A	N/A			Yes	0	1	1	2	Yes	No		N/A	N/A	N/A	N/A	N/A	N/A	N/A	N/A	No		N/A	N/A	N/A	N/A	N/A	N/A	N/A	N/A	0	0	1	0	N/A	0	N/A	N/A	N/A	N/A	N/A	N/A	N/A	N/A	N/A	N/A
26012017	103528	Kiambu	Son	60	7	Married	Male headed	Yes	0	0	0	3	Yes	No		N/A	N/A	N/A	N/A	N/A	N/A	N/A	N/A	No		N/A	N/A	N/A	N/A	N/A	N/A	N/A	N/A	N/A	N/A	N/A	N/A	N/A	N/A	N/A	4	0	0	4	16000	0	N/A	N/A	N/A
12012017	152224	Kakamega	Head	N/A	N/A			Yes	0	2	0	1	Yes	No		N/A	N/A	N/A	N/A	N/A	N/A	N/A	N/A	Yes	Semi intensive (Backyard)	0	N/A	N/A	N/A	1	15000	0	N/A	N/A	N/A	N/A	N/A	N/A	N/A	N/A	N/A	N/A	N/A	N/A	N/A	N/A	N/A	N/A	N/A
27012017	131557	Kiambu	Daughter	74	7	Married	Male headed	Yes	0	3	2	2	No			N/A	N/A	N/A	N/A	N/A	N/A	N/A	N/A			N/A	N/A	N/A	N/A	N/A	N/A	N/A	N/A	N/A	N/A	N/A	N/A	N/A	N/A	N/A	N/A	N/A	N/A	N/A	N/A	N/A	N/A	N/A	N/A
12012017	175226	Kakamega	Spouse	50	16	Married	Male headed	No	N/A	N/A	N/A	N/A				N/A	N/A	N/A	N/A	N/A	N/A	N/A	N/A			N/A	N/A	N/A	N/A	N/A	N/A	N/A	N/A	N/A	N/A	N/A	N/A	N/A	N/A	N/A	N/A	N/A	N/A	N/A	N/A	N/A	N/A	N/A	N/A
25012017	111859	Kiambu	Head	N/A	N/A			Yes	0	1	1	0	Yes	Yes	Intensive	1	0	1	0	0	N/A	4	35000	Yes	Intensive	1	0	1	0	0	N/A	0	N/A	0	1	0	0	N/A	0	N/A	0	2	0	0	N/A	0	N/A	N/A	N/A
21012017	113500	Uasin Gishu	Son	70	7	Married	Male headed	No	N/A	N/A	N/A	N/A	Yes	Yes	Extensive	3	3	0	0	0	N/A	0	N/A	Yes	Extensive	1	1	0	0	0	N/A	0	N/A	1	0	0	0	N/A	0	N/A	N/A	N/A	N/A	N/A	N/A	N/A	N/A	8	0
9012017	165655	Kakamega	Head	N/A	N/A			Yes	1	2	1	0				N/A	N/A	N/A	N/A	N/A	N/A	N/A	N/A			N/A	N/A	N/A	N/A	N/A	N/A	N/A	N/A	N/A	N/A	N/A	N/A	N/A	N/A	N/A	N/A	N/A	N/A	N/A	N/A	N/A	N/A	N/A	N/A
27012017	142042	Kiambu	Head	N/A	N/A			Yes	0	0	0	1	No			N/A	N/A	N/A	N/A	N/A	N/A	N/A	N/A			N/A	N/A	N/A	N/A	N/A	N/A	N/A	N/A	N/A	N/A	N/A	N/A	N/A	N/A	N/A	N/A	N/A	N/A	N/A	N/A	N/A	N/A	N/A	N/A
21012017	94435	Uasin Gishu	Head	N/A	N/A			Yes	1	2	0	0	Yes	Yes	Extensive	1	1	0	0	0	N/A	0	N/A	Yes	Extensive	3	3	0	0	0	N/A	0	N/A	N/A	N/A	N/A	N/A	N/A	N/A	N/A	15	0	0	0	N/A	0	N/A	N/A	N/A
6012017	112206	Nyeri	Head	N/A	N/A			Yes	0	1	0	0				N/A	N/A	N/A	N/A	N/A	N/A	N/A	N/A			N/A	N/A	N/A	N/A	N/A	N/A	N/A	N/A	N/A	N/A	N/A	N/A	N/A	N/A	N/A	N/A	N/A	N/A	N/A	N/A	N/A	N/A	N/A	N/A
18012017	145606	Uasin Gishu	Head	N/A	N/A			Yes	1	3	1	0	Yes	Yes	Intensive	1	1	0	0	0	N/A	0	N/A	No		N/A	N/A	N/A	N/A	N/A	N/A	N/A	N/A	1	0	0	0	N/A	0	N/A	N/A	N/A	N/A	N/A	N/A	N/A	N/A	N/A	N/A
12012017	115957	Kakamega	Head	N/A	N/A			Yes	0	0	2	0	Yes	No		N/A	N/A	N/A	N/A	N/A	N/A	N/A	N/A	No		N/A	N/A	N/A	N/A	N/A	N/A	N/A	N/A	N/A	N/A	N/A	N/A	N/A	N/A	N/A	N/A	N/A	N/A	N/A	N/A	N/A	N/A	N/A	N/A
19012017	183621	Uasin Gishu	Spouse	49	12	Married	Male headed	Yes	1	2	0	4				N/A	N/A	N/A	N/A	N/A	N/A	N/A	N/A			N/A	N/A	N/A	N/A	N/A	N/A	N/A	N/A	N/A	N/A	N/A	N/A	N/A	N/A	N/A	N/A	N/A	N/A	N/A	N/A	N/A	N/A	N/A	N/A
20012017	182947	Uasin Gishu	Spouse	76	4	Married	Male headed	Yes	2	0	0	0				N/A	N/A	N/A	N/A	N/A	N/A	N/A	N/A			N/A	N/A	N/A	N/A	N/A	N/A	N/A	N/A	N/A	N/A	N/A	N/A	N/A	N/A	N/A	N/A	N/A	N/A	N/A	N/A	N/A	N/A	N/A	N/A
26012017	112014	Kiambu	Head	N/A	N/A			Yes	0	0	2	3	Yes	Yes	Semi intensive (Backyard)	1	1	0	0	0	N/A	0	N/A	Yes	Intensive	1	1	0	1	0	N/A	0	N/A	1	0	0	0	N/A	0	N/A	N/A	N/A	N/A	N/A	N/A	N/A	N/A	5	0
13012017	161750	Nyeri	Head	N/A	N/A			Yes	0	2	1	0	Yes	Yes	Intensive	1	1	0	0	0	N/A	N/A	N/A			N/A	N/A	N/A	N/A	N/A	N/A	N/A	N/A	0	N/A	N/A	N/A	N/A	17	N/A	N/A	N/A	N/A	N/A	N/A	N/A	N/A	N/A	N/A
19012017	175905	Uasin Gishu	Spouse	32	8	Married	Male headed	Yes	0	4	0	2				N/A	N/A	N/A	N/A	N/A	N/A	N/A	N/A			N/A	N/A	N/A	N/A	N/A	N/A	N/A	N/A	N/A	N/A	N/A	N/A	N/A	N/A	N/A	N/A	N/A	N/A	N/A	N/A	N/A	N/A	N/A	N/A
23012017	211845	Kiambu	Son	54	18	Married	Female headed	Yes	0	0	0	2	Yes	Yes	Semi intensive (Backyard)	1	1	0	0	0	N/A	0	N/A	Yes	Semi intensive (Backyard)	1	1	0	0	0	N/A	0	N/A	N/A	N/A	N/A	N/A	N/A	N/A	N/A	N/A	N/A	N/A	0	N/A	5	28000	N/A	N/A
12012017	101842	Kakamega	Head	N/A	N/A			Yes	0	1	2	1				N/A	N/A	N/A	N/A	N/A	N/A	N/A	N/A			N/A	N/A	N/A	N/A	N/A	N/A	N/A	N/A	N/A	N/A	N/A	N/A	N/A	N/A	N/A	N/A	N/A	N/A	N/A	N/A	N/A	N/A	N/A	N/A
23012017	105020	Kiambu	Spouse	44	7	Married	Male headed	Yes	0	1	2	1	No			N/A	N/A	N/A	N/A	N/A	N/A	N/A	N/A			N/A	N/A	N/A	N/A	N/A	N/A	N/A	N/A	N/A	N/A	N/A	N/A	N/A	N/A	N/A	N/A	N/A	N/A	N/A	N/A	N/A	N/A	N/A	N/A
5012017	133214	Nyeri	Head	N/A	N/A			Yes	1	1	1	0				N/A	N/A	N/A	N/A	N/A	N/A	N/A	N/A			N/A	N/A	N/A	N/A	N/A	N/A	N/A	N/A	N/A	N/A	N/A	N/A	N/A	N/A	N/A	N/A	N/A	N/A	N/A	N/A	N/A	N/A	N/A	N/A
16012017	133635	Uasin Gishu	Spouse	44	8	Married	Male headed	Yes	2	2	2	1	Yes	No		N/A	N/A	N/A	N/A	N/A	N/A	N/A	N/A	Yes	Semi intensive (Backyard)	1	0	1	1	0	N/A	1	15000	0	0	1	0	N/A	0	N/A	0	0	5	0	N/A	0	N/A	N/A	N/A
9012017	140503	Kakamega	Spouse	43	16	Married	Male headed	Yes	0	2	1	0				N/A	N/A	N/A	N/A	N/A	N/A	N/A	N/A			N/A	N/A	N/A	N/A	N/A	N/A	N/A	N/A	N/A	N/A	N/A	N/A	N/A	N/A	N/A	N/A	N/A	N/A	N/A	N/A	N/A	N/A	N/A	N/A
5012017	234922	Nyeri	Spouse	60	13	Married	Male headed	Yes	0	0	0	1	Yes	Yes	Intensive	10	10	0	0	0	N/A	N/A	N/A			N/A	N/A	N/A	N/A	N/A	N/A	N/A	N/A	0	N/A	N/A	N/A	N/A	N/A	N/A	N/A	N/A	N/A	N/A	N/A	N/A	N/A	N/A	N/A
18012017	132334	Uasin Gishu	Spouse	40	7	Married	Male headed	Yes	2	3	1	1				N/A	N/A	N/A	N/A	N/A	N/A	N/A	N/A			N/A	N/A	N/A	N/A	N/A	N/A	N/A	N/A	N/A	N/A	N/A	N/A	N/A	N/A	N/A	N/A	N/A	N/A	N/A	N/A	N/A	N/A	N/A	N/A
23012017	122402	Kiambu	Head	N/A	N/A			Yes	0	0	1	0				N/A	N/A	N/A	N/A	N/A	N/A	N/A	N/A			N/A	N/A	N/A	N/A	N/A	N/A	N/A	N/A	N/A	N/A	N/A	N/A	N/A	N/A	N/A	N/A	N/A	N/A	N/A	N/A	N/A	N/A	N/A	N/A
26012017	140036	Kiambu	Head	N/A	N/A			No	N/A	N/A	N/A	N/A	Yes	No		N/A	N/A	N/A	N/A	N/A	N/A	N/A	N/A	Yes	Intensive	1	0	1	0	0	N/A	0	N/A	N/A	N/A	N/A	N/A	N/A	N/A	N/A	0	5	0	0	N/A	0	N/A	N/A	N/A
28012017	114808	Kiambu	Spouse	64	13	Married	Male headed	Yes	0	0	0	1	Yes	Yes	Intensive	1	0	0	1	0	N/A	8	0	Yes	Intensive	7	0	0	7	0	N/A	40	120000	N/A	N/A	N/A	N/A	N/A	N/A	N/A	N/A	N/A	N/A	N/A	N/A	N/A	N/A	N/A	N/A
19012017	175829	Uasin Gishu	Head	N/A	N/A			Yes	1	1	0	0				N/A	N/A	N/A	N/A	N/A	N/A	N/A	N/A			N/A	N/A	N/A	N/A	N/A	N/A	N/A	N/A	N/A	N/A	N/A	N/A	N/A	N/A	N/A	N/A	N/A	N/A	N/A	N/A	N/A	N/A	N/A	N/A
11012017	110645	Kakamega	Head	N/A	N/A			Yes	0	0	1	0				N/A	N/A	N/A	N/A	N/A	N/A	N/A	N/A			N/A	N/A	N/A	N/A	N/A	N/A	N/A	N/A	N/A	N/A	N/A	N/A	N/A	N/A	N/A	N/A	N/A	N/A	N/A	N/A	N/A	N/A	N/A	N/A
13012017	141456	Kakamega	Head	N/A	N/A			Yes	2	0	4	0				N/A	N/A	N/A	N/A	N/A	N/A	N/A	N/A			N/A	N/A	N/A	N/A	N/A	N/A	N/A	N/A	N/A	N/A	N/A	N/A	N/A	N/A	N/A	N/A	N/A	N/A	N/A	N/A	N/A	N/A	N/A	N/A
18012017	181959	Uasin Gishu	Head	N/A	N/A			Yes	0	1	2	4				N/A	N/A	N/A	N/A	N/A	N/A	N/A	N/A			N/A	N/A	N/A	N/A	N/A	N/A	N/A	N/A	N/A	N/A	N/A	N/A	N/A	N/A	N/A	N/A	N/A	N/A	N/A	N/A	N/A	N/A	N/A	N/A
12012017	130549	Kakamega	Spouse	42	12	Married	Male headed	Yes	1	2	2	0	No			N/A	N/A	N/A	N/A	N/A	N/A	N/A	N/A			N/A	N/A	N/A	N/A	N/A	N/A	N/A	N/A	N/A	N/A	N/A	N/A	N/A	N/A	N/A	N/A	N/A	N/A	N/A	N/A	N/A	N/A	N/A	N/A
12012017	165341	Kakamega	Head	N/A	N/A			Yes	1	3	0	0				N/A	N/A	N/A	N/A	N/A	N/A	N/A	N/A			N/A	N/A	N/A	N/A	N/A	N/A	N/A	N/A	N/A	N/A	N/A	N/A	N/A	N/A	N/A	N/A	N/A	N/A	N/A	N/A	N/A	N/A	N/A	N/A
21012017	114346	Uasin Gishu	Spouse	45	12	Married	Male headed	Yes	0	2	2	1				N/A	N/A	N/A	N/A	N/A	N/A	N/A	N/A			N/A	N/A	N/A	N/A	N/A	N/A	N/A	N/A	N/A	N/A	N/A	N/A	N/A	N/A	N/A	N/A	N/A	N/A	N/A	N/A	N/A	N/A	N/A	N/A
13012017	152016	Nyeri	Head	N/A	N/A			Yes	0	1	0	0	Yes	No		N/A	N/A	N/A	N/A	N/A	N/A	N/A	N/A			N/A	N/A	N/A	N/A	N/A	N/A	N/A	N/A	0	N/A	N/A	N/A	N/A	4	N/A	N/A	N/A	N/A	N/A	N/A	N/A	N/A	N/A	N/A
18012017	112051	Uasin Gishu	Head	N/A	N/A			Yes	0	0	0	1				N/A	N/A	N/A	N/A	N/A	N/A	N/A	N/A			N/A	N/A	N/A	N/A	N/A	N/A	N/A	N/A	N/A	N/A	N/A	N/A	N/A	N/A	N/A	N/A	N/A	N/A	N/A	N/A	N/A	N/A	N/A	N/A
6012017	113055	Nyeri	Spouse	52	12	Married	Male headed	Yes	0	0	1	1				N/A	N/A	N/A	N/A	N/A	N/A	N/A	N/A			N/A	N/A	N/A	N/A	N/A	N/A	N/A	N/A	N/A	N/A	N/A	N/A	N/A	N/A	N/A	N/A	N/A	N/A	N/A	N/A	N/A	N/A	N/A	N/A
7022017	2928	Kiambu	Spouse	45	14	Married	Male headed	Yes	0	1	2	0				N/A	N/A	N/A	N/A	N/A	N/A	N/A	N/A			N/A	N/A	N/A	N/A	N/A	N/A	N/A	N/A	N/A	N/A	N/A	N/A	N/A	N/A	N/A	N/A	N/A	N/A	N/A	N/A	N/A	N/A	N/A	N/A
18012017	153813	Uasin Gishu	Spouse	45	3	Married	Male headed	Yes	0	2	0	0	No			N/A	N/A	N/A	N/A	N/A	N/A	N/A	N/A			N/A	N/A	N/A	N/A	N/A	N/A	N/A	N/A	N/A	N/A	N/A	N/A	N/A	N/A	N/A	N/A	N/A	N/A	N/A	N/A	N/A	N/A	N/A	N/A
21012017	110439	Uasin Gishu	Head	N/A	N/A			Yes	0	2	2	0				N/A	N/A	N/A	N/A	N/A	N/A	N/A	N/A			N/A	N/A	N/A	N/A	N/A	N/A	N/A	N/A	N/A	N/A	N/A	N/A	N/A	N/A	N/A	N/A	N/A	N/A	N/A	N/A	N/A	N/A	N/A	N/A
11012017	123600	Kakamega	Head	N/A	N/A			Yes	0	0	4	0	Yes	No		N/A	N/A	N/A	N/A	N/A	N/A	N/A	N/A	No		N/A	N/A	N/A	N/A	N/A	N/A	N/A	N/A	N/A	N/A	N/A	N/A	N/A	N/A	N/A	0	0	3	0	N/A	0	N/A	N/A	N/A
3012017	163806	Nyeri	Daughter	72	7	Widowed	Female headed	Yes	1	0	0	1	Yes	No		N/A	N/A	N/A	N/A	N/A	N/A	N/A	N/A			N/A	N/A	N/A	N/A	N/A	N/A	N/A	N/A	0	N/A	N/A	N/A	N/A	N/A	N/A	N/A	N/A	N/A	N/A	N/A	N/A	N/A	N/A	N/A
21012017	110005	Uasin Gishu	Head	N/A	N/A			Yes	1	2	4	2	Yes	Yes	Semi intensive (Backyard)	2	2	0	0	0	N/A	0	N/A	Yes	Semi intensive (Backyard)	1	1	0	0	0	N/A	0	N/A	N/A	N/A	N/A	N/A	N/A	N/A	N/A	N/A	N/A	N/A	N/A	N/A	N/A	N/A	8	0
5	122616	Uasin Gishu	Spouse	50	12	Married	Male headed	Yes	4	0	2	2				N/A	N/A	N/A	N/A	N/A	N/A	N/A	N/A			N/A	N/A	N/A	N/A	N/A	N/A	N/A	N/A	N/A	N/A	N/A	N/A	N/A	N/A	N/A	N/A	N/A	N/A	N/A	N/A	N/A	N/A	N/A	N/A
25012017	163328	Kiambu	Daughter	45	12	Married	Male headed	Yes	0	0	3	2				N/A	N/A	N/A	N/A	N/A	N/A	N/A	N/A			N/A	N/A	N/A	N/A	N/A	N/A	N/A	N/A	N/A	N/A	N/A	N/A	N/A	N/A	N/A	N/A	N/A	N/A	N/A	N/A	N/A	N/A	N/A	N/A
27012017	113601	Kiambu	Spouse	32	14	Married	Male headed	Yes	1	1	0	0	Yes	No		N/A	N/A	N/A	N/A	N/A	N/A	N/A	N/A	Yes	Semi intensive (Backyard)	2	0	0	2	0	N/A	0	N/A	0	0	2	0	N/A	14	70000	0	0	5	0	N/A	0	N/A	0	0
23012017	211333	Kiambu	Spouse	48	14	Married	Male headed	Yes	1	0	0	0				N/A	N/A	N/A	N/A	N/A	N/A	N/A	N/A			N/A	N/A	N/A	N/A	N/A	N/A	N/A	N/A	N/A	N/A	N/A	N/A	N/A	N/A	N/A	N/A	N/A	N/A	N/A	N/A	N/A	N/A	N/A	N/A
11012017	132030	Kakamega	Spouse	40	12	Married	Male headed	Yes	1	4	0	2				N/A	N/A	N/A	N/A	N/A	N/A	N/A	N/A			N/A	N/A	N/A	N/A	N/A	N/A	N/A	N/A	N/A	N/A	N/A	N/A	N/A	N/A	N/A	N/A	N/A	N/A	N/A	N/A	N/A	N/A	N/A	N/A
28012017	101901	Kiambu	Daughter	55	12	Single	Female headed	Yes	0	0	1	0				N/A	N/A	N/A	N/A	N/A	N/A	N/A	N/A			N/A	N/A	N/A	N/A	N/A	N/A	N/A	N/A	N/A	N/A	N/A	N/A	N/A	N/A	N/A	N/A	N/A	N/A	N/A	N/A	N/A	N/A	N/A	N/A
7012017	100044	Nyeri	Head	N/A	N/A			No	N/A	N/A	N/A	N/A				N/A	N/A	N/A	N/A	N/A	N/A	N/A	N/A			N/A	N/A	N/A	N/A	N/A	N/A	N/A	N/A	N/A	N/A	N/A	N/A	N/A	N/A	N/A	N/A	N/A	N/A	N/A	N/A	N/A	N/A	N/A	N/A
23012017	140558	Kiambu	Head	N/A	N/A			Yes	2	0	0	0	Yes	No		N/A	N/A	N/A	N/A	N/A	N/A	N/A	N/A	Yes	Intensive	3	0	0	3	0	N/A	0	N/A	N/A	N/A	N/A	N/A	N/A	N/A	N/A	0	0	30	0	N/A	0	N/A	N/A	N/A
17012017	152747	Uasin Gishu	Head	N/A	N/A			Yes	2	1	1	0				N/A	N/A	N/A	N/A	N/A	N/A	N/A	N/A			N/A	N/A	N/A	N/A	N/A	N/A	N/A	N/A	N/A	N/A	N/A	N/A	N/A	N/A	N/A	N/A	N/A	N/A	N/A	N/A	N/A	N/A	N/A	N/A
26012017	120524	Kiambu	Head	N/A	N/A			No	N/A	N/A	N/A	N/A				N/A	N/A	N/A	N/A	N/A	N/A	N/A	N/A			N/A	N/A	N/A	N/A	N/A	N/A	N/A	N/A	N/A	N/A	N/A	N/A	N/A	N/A	N/A	N/A	N/A	N/A	N/A	N/A	N/A	N/A	N/A	N/A
23012017	161127	Kiambu	Other relative	70	16	Married	Male headed	Yes	0	0	0	3	Yes	Yes	Intensive	1	0	0	1	0	N/A	0	N/A	Yes	Intensive	4	0	0	4	0	N/A	0	N/A	N/A	N/A	N/A	N/A	N/A	N/A	N/A	N/A	N/A	N/A	21	84000	0	N/A	N/A	N/A
18012017	130450	Uasin Gishu	Spouse	39	12	Married	Male headed	Yes	0	3	2	3				N/A	N/A	N/A	N/A	N/A	N/A	N/A	N/A			N/A	N/A	N/A	N/A	N/A	N/A	N/A	N/A	N/A	N/A	N/A	N/A	N/A	N/A	N/A	N/A	N/A	N/A	N/A	N/A	N/A	N/A	N/A	N/A
11012017	101328	Kakamega	Head	N/A	N/A			Yes	0	3	1	0	Yes	Yes	Semi intensive (Backyard)	1	1	0	0	0	N/A	0	N/A	No		N/A	N/A	N/A	N/A	N/A	N/A	N/A	N/A	N/A	N/A	N/A	N/A	N/A	N/A	N/A	N/A	N/A	N/A	N/A	N/A	N/A	N/A	N/A	N/A
11012017	130726	Kakamega	Spouse	62	8	Married	Male headed	Yes	0	3	2	1	Yes	No		N/A	N/A	N/A	N/A	N/A	N/A	N/A	N/A	No		N/A	N/A	N/A	N/A	N/A	N/A	N/A	N/A	N/A	N/A	N/A	N/A	N/A	N/A	N/A	0	1	0	0	N/A	0	N/A	N/A	N/A
23012017	113236	Kiambu	Head	N/A	N/A			No	N/A	N/A	N/A	N/A				N/A	N/A	N/A	N/A	N/A	N/A	N/A	N/A			N/A	N/A	N/A	N/A	N/A	N/A	N/A	N/A	N/A	N/A	N/A	N/A	N/A	N/A	N/A	N/A	N/A	N/A	N/A	N/A	N/A	N/A	N/A	N/A
12012017	175650	Kakamega	Spouse	45	12	Married	Male headed	Yes	0	2	2	4				N/A	N/A	N/A	N/A	N/A	N/A	N/A	N/A			N/A	N/A	N/A	N/A	N/A	N/A	N/A	N/A	N/A	N/A	N/A	N/A	N/A	N/A	N/A	N/A	N/A	N/A	N/A	N/A	N/A	N/A	N/A	N/A
27012017	125019	Kiambu	Head	N/A	N/A			Yes	0	0	0	6	Yes	No		N/A	N/A	N/A	N/A	N/A	N/A	N/A	N/A	No		N/A	N/A	N/A	N/A	N/A	N/A	N/A	N/A	N/A	N/A	N/A	N/A	N/A	N/A	N/A	2	2	0	2	6000	0	N/A	N/A	N/A
11012017	114917	Kakamega	Head	N/A	N/A			Yes	2	1	2	0	No			N/A	N/A	N/A	N/A	N/A	N/A	N/A	N/A			N/A	N/A	N/A	N/A	N/A	N/A	N/A	N/A	N/A	N/A	N/A	N/A	N/A	N/A	N/A	N/A	N/A	N/A	N/A	N/A	N/A	N/A	N/A	N/A
3012017	140755	Nyeri	Head	N/A	N/A			No	N/A	N/A	N/A	N/A	Yes	Yes	Semi intensive (Backyard)	1	0	0	1	0	N/A	N/A	N/A			N/A	N/A	N/A	N/A	N/A	N/A	0	N/A	0	N/A	N/A	N/A	N/A	N/A	N/A	N/A	N/A	N/A	N/A	N/A	N/A	N/A	N/A	N/A
17012017	124039	Uasin Gishu	Spouse	48	16	Married	Male headed	Yes	0	1	0	0				N/A	N/A	N/A	N/A	N/A	N/A	N/A	N/A			N/A	N/A	N/A	N/A	N/A	N/A	N/A	N/A	N/A	N/A	N/A	N/A	N/A	N/A	N/A	N/A	N/A	N/A	N/A	N/A	N/A	N/A	N/A	N/A
26012017	155900	Kiambu	Head	N/A	N/A			Yes	2	0	0	2				N/A	N/A	N/A	N/A	N/A	N/A	N/A	N/A			N/A	N/A	N/A	N/A	N/A	N/A	N/A	N/A	N/A	N/A	N/A	N/A	N/A	N/A	N/A	N/A	N/A	N/A	N/A	N/A	N/A	N/A	N/A	N/A
23012017	151756	Kiambu	Head	N/A	N/A			Yes	0	1	1	1	No			N/A	N/A	N/A	N/A	N/A	N/A	N/A	N/A			N/A	N/A	N/A	N/A	N/A	N/A	N/A	N/A	N/A	N/A	N/A	N/A	N/A	N/A	N/A	N/A	N/A	N/A	N/A	N/A	N/A	N/A	N/A	N/A
6012017	61305	Nyeri	Head	N/A	N/A			Yes	0	1	0	0				N/A	N/A	N/A	N/A	N/A	N/A	N/A	N/A			N/A	N/A	N/A	N/A	N/A	N/A	N/A	N/A	N/A	N/A	N/A	N/A	N/A	N/A	N/A	N/A	N/A	N/A	N/A	N/A	N/A	N/A	N/A	N/A
23012017	141700	Kiambu	Spouse	35	12	Married	Male headed	Yes	2	1	0	0	No			N/A	N/A	N/A	N/A	N/A	N/A	N/A	N/A			N/A	N/A	N/A	N/A	N/A	N/A	N/A	N/A	N/A	N/A	N/A	N/A	N/A	N/A	N/A	N/A	N/A	N/A	N/A	N/A	N/A	N/A	N/A	N/A
17012017	152433	Uasin Gishu	Son	49	15	Married	Male headed	Yes	0	0	0	1				N/A	N/A	N/A	N/A	N/A	N/A	N/A	N/A			N/A	N/A	N/A	N/A	N/A	N/A	N/A	N/A	N/A	N/A	N/A	N/A	N/A	N/A	N/A	N/A	N/A	N/A	N/A	N/A	N/A	N/A	N/A	N/A
11012017	140341	Kakamega	Spouse	75	8	Married	Male headed	No	N/A	N/A	N/A	N/A				N/A	N/A	N/A	N/A	N/A	N/A	N/A	N/A			N/A	N/A	N/A	N/A	N/A	N/A	N/A	N/A	N/A	N/A	N/A	N/A	N/A	N/A	N/A	N/A	N/A	N/A	N/A	N/A	N/A	N/A	N/A	N/A
23012017	124516	Kiambu	Head	N/A	N/A			No	N/A	N/A	N/A	N/A	Yes	No		N/A	N/A	N/A	N/A	N/A	N/A	N/A	N/A	Yes	Intensive	6	0	0	6	0	N/A	0	N/A	N/A	N/A	N/A	N/A	N/A	N/A	N/A	N/A	N/A	N/A	N/A	N/A	N/A	N/A	N/A	N/A
16012017	162713	Uasin Gishu	Head	N/A	N/A			Yes	0	0	0	1				N/A	N/A	N/A	N/A	N/A	N/A	N/A	N/A			N/A	N/A	N/A	N/A	N/A	N/A	N/A	N/A	N/A	N/A	N/A	N/A	N/A	N/A	N/A	N/A	N/A	N/A	N/A	N/A	N/A	N/A	N/A	N/A
13012017	151742	Kakamega	Head	N/A	N/A			Yes	1	1	2	6				N/A	N/A	N/A	N/A	N/A	N/A	N/A	N/A			N/A	N/A	N/A	N/A	N/A	N/A	N/A	N/A	N/A	N/A	N/A	N/A	N/A	N/A	N/A	N/A	N/A	N/A	N/A	N/A	N/A	N/A	N/A	N/A
17012017	203539	Uasin Gishu	Son	58	12	Married	Male headed	No	N/A	N/A	N/A	N/A	Yes	No		N/A	N/A	N/A	N/A	N/A	N/A	N/A	N/A	No		N/A	N/A	N/A	N/A	N/A	N/A	N/A	N/A	N/A	N/A	N/A	N/A	N/A	N/A	N/A	N/A	N/A	N/A	N/A	N/A	N/A	N/A	1	0
9012017	184140	Kakamega	Spouse	49	8	Married	Male headed	Yes	0	0	4	2	Yes	Yes	Intensive	2	0	2	0	0	N/A	N/A	N/A			N/A	N/A	N/A	N/A	N/A	N/A	N/A	N/A	0	N/A	N/A	N/A	N/A	7	N/A	N/A	N/A	N/A	N/A	N/A	N/A	N/A	N/A	N/A
10012017	110446	Kakamega	Spouse	31	8	Married	Male headed	Yes	2	0	0	0				N/A	N/A	N/A	N/A	N/A	N/A	N/A	N/A			N/A	N/A	N/A	N/A	N/A	N/A	N/A	N/A	N/A	N/A	N/A	N/A	N/A	N/A	N/A	N/A	N/A	N/A	N/A	N/A	N/A	N/A	N/A	N/A
27012017	164453	Kiambu	Head	N/A	N/A			Yes	0	2	0	0	Yes	No		N/A	N/A	N/A	N/A	N/A	N/A	N/A	N/A	Yes	Intensive	10	10	0	0	0	N/A	10	220000	10	0	0	0	N/A	6	60000	N/A	N/A	N/A	N/A	N/A	N/A	N/A	7	0
4012017	145013	Nyeri	Head	N/A	N/A			Yes	0	0	0	1				N/A	N/A	N/A	N/A	N/A	N/A	N/A	N/A			N/A	N/A	N/A	N/A	N/A	N/A	N/A	N/A	N/A	N/A	N/A	N/A	N/A	N/A	N/A	N/A	N/A	N/A	N/A	N/A	N/A	N/A	N/A	N/A
18012017	124308	Uasin Gishu	Spouse	45	7	Married	Female headed	Yes	0	1	2	1				N/A	N/A	N/A	N/A	N/A	N/A	N/A	N/A			N/A	N/A	N/A	N/A	N/A	N/A	N/A	N/A	N/A	N/A	N/A	N/A	N/A	N/A	N/A	N/A	N/A	N/A	N/A	N/A	N/A	N/A	N/A	N/A
26012017	124823	Kiambu	Spouse	50	12	Married	Male headed	Yes	0	0	1	0	No			N/A	N/A	N/A	N/A	N/A	N/A	N/A	N/A			N/A	N/A	N/A	N/A	N/A	N/A	N/A	N/A	N/A	N/A	N/A	N/A	N/A	N/A	N/A	N/A	N/A	N/A	N/A	N/A	N/A	N/A	N/A	N/A
16012017	153556	Uasin Gishu	Head	N/A	N/A			Yes	0	0	3	2				N/A	N/A	N/A	N/A	N/A	N/A	N/A	N/A			N/A	N/A	N/A	N/A	N/A	N/A	N/A	N/A	N/A	N/A	N/A	N/A	N/A	N/A	N/A	N/A	N/A	N/A	N/A	N/A	N/A	N/A	N/A	N/A
6012017	145653	Nyeri	Head	N/A	N/A			Yes	0	0	0	5	Yes	No		N/A	N/A	N/A	N/A	N/A	N/A	N/A	N/A			N/A	N/A	N/A	N/A	N/A	N/A	N/A	N/A	4	150	0	N/A	N/A	N/A	N/A	N/A	N/A	N/A	N/A	N/A	N/A	N/A	N/A	N/A
10012017	144504	Kakamega	Spouse	60	7	Married	Male headed	Yes	1	1	3	0	No			N/A	N/A	N/A	N/A	N/A	N/A	N/A	N/A			N/A	N/A	N/A	N/A	N/A	N/A	N/A	N/A	N/A	N/A	N/A	N/A	N/A	N/A	N/A	N/A	N/A	N/A	N/A	N/A	N/A	N/A	N/A	N/A
12012017	170508	Kakamega	Head	N/A	N/A			Yes	0	2	0	0				N/A	N/A	N/A	N/A	N/A	N/A	N/A	N/A			N/A	N/A	N/A	N/A	N/A	N/A	N/A	N/A	N/A	N/A	N/A	N/A	N/A	N/A	N/A	N/A	N/A	N/A	N/A	N/A	N/A	N/A	N/A	N/A
21012017	144123	Uasin Gishu	Spouse	48	16	Married	Male headed	Yes	0	1	1	3	Yes	Yes	Semi intensive (Backyard)	2	0	0	2	0	N/A	5	75000	Yes	Semi intensive (Backyard)	2	0	0	2	0	N/A	3	45000	N/A	N/A	N/A	N/A	N/A	N/A	N/A	N/A	N/A	N/A	N/A	N/A	N/A	N/A	0	0
4012017	130818	Nyeri	Spouse	45	8	Married	Male headed	Yes	1	0	1	1				N/A	N/A	N/A	N/A	N/A	N/A	N/A	N/A			N/A	N/A	N/A	N/A	N/A	N/A	N/A	N/A	N/A	N/A	N/A	N/A	N/A	N/A	N/A	N/A	N/A	N/A	N/A	N/A	N/A	N/A	N/A	N/A
13012017	141028	Kakamega	Spouse	43	10	Married	Male headed	Yes	0	2	1	0	Yes	No		N/A	N/A	N/A	N/A	N/A	N/A	N/A	N/A	Yes	Extensive	1	0	0	1	0	N/A	0	N/A	0	0	1	0	N/A	0	N/A	N/A	N/A	N/A	N/A	N/A	N/A	N/A	N/A	N/A
25012017	133054	Kiambu	Spouse	41	12	Married	Male headed	Yes	1	1	1	0	No			N/A	N/A	N/A	N/A	N/A	N/A	N/A	N/A			N/A	N/A	N/A	N/A	N/A	N/A	N/A	N/A	N/A	N/A	N/A	N/A	N/A	N/A	N/A	N/A	N/A	N/A	N/A	N/A	N/A	N/A	N/A	N/A
19012017	140214	Uasin Gishu	Spouse	55	12	Married	Male headed	Yes	0	0	1	4				N/A	N/A	N/A	N/A	N/A	N/A	N/A	N/A			N/A	N/A	N/A	N/A	N/A	N/A	N/A	N/A	N/A	N/A	N/A	N/A	N/A	N/A	N/A	N/A	N/A	N/A	N/A	N/A	N/A	N/A	N/A	N/A
20012017	150405	Uasin Gishu	Spouse	70	3	Married	Male headed	Yes	2	4	1	6				N/A	N/A	N/A	N/A	N/A	N/A	N/A	N/A			N/A	N/A	N/A	N/A	N/A	N/A	N/A	N/A	N/A	N/A	N/A	N/A	N/A	N/A	N/A	N/A	N/A	N/A	N/A	N/A	N/A	N/A	N/A	N/A
12012017	124317	Kakamega	Head	N/A	N/A			Yes	0	0	2	0	Yes	Yes	Semi intensive (Backyard)	1	1	0	0	0	N/A	0	N/A	No		N/A	N/A	N/A	N/A	N/A	N/A	N/A	N/A	1	0	0	0	N/A	0	N/A	N/A	N/A	N/A	N/A	N/A	N/A	N/A	N/A	N/A
18012017	140903	Uasin Gishu	Spouse	75	2	Married	Male headed	Yes	0	2	4	0				N/A	N/A	N/A	N/A	N/A	N/A	N/A	N/A			N/A	N/A	N/A	N/A	N/A	N/A	N/A	N/A	N/A	N/A	N/A	N/A	N/A	N/A	N/A	N/A	N/A	N/A	N/A	N/A	N/A	N/A	N/A	N/A
3012017	141833	Nyeri	Spouse	42	8	Married	Male headed	Yes	0	2	2	2	Yes	No		N/A	N/A	N/A	N/A	N/A	N/A	N/A	N/A			N/A	N/A	N/A	N/A	N/A	N/A	N/A	N/A	0	N/A	N/A	N/A	N/A	1	N/A	N/A	N/A	N/A	N/A	N/A	N/A	N/A	N/A	N/A
5012017	210647	Nyeri	Head	N/A	N/A			Yes	0	0	1	3				N/A	N/A	N/A	N/A	N/A	N/A	N/A	N/A			N/A	N/A	N/A	N/A	N/A	N/A	N/A	N/A	N/A	N/A	N/A	N/A	N/A	N/A	N/A	N/A	N/A	N/A	N/A	N/A	N/A	N/A	N/A	N/A
5012017	114311	Nyeri	Spouse	33	0	Widowed	Female headed	Yes	0	1	1	0	Yes	No		N/A	N/A	N/A	N/A	N/A	N/A	N/A	N/A			N/A	N/A	N/A	N/A	N/A	N/A	N/A	N/A	9	270	0	N/A	N/A	N/A	N/A	N/A	N/A	N/A	N/A	N/A	N/A	N/A	N/A	N/A
25012017	123701	Kiambu	Head	N/A	N/A			Yes	1	0	0	0				N/A	N/A	N/A	N/A	N/A	N/A	N/A	N/A			N/A	N/A	N/A	N/A	N/A	N/A	N/A	N/A	N/A	N/A	N/A	N/A	N/A	N/A	N/A	N/A	N/A	N/A	N/A	N/A	N/A	N/A	N/A	N/A
13012017	174653	Kakamega	Head	N/A	N/A			Yes	1	0	3	0				N/A	N/A	N/A	N/A	N/A	N/A	N/A	N/A			N/A	N/A	N/A	N/A	N/A	N/A	N/A	N/A	N/A	N/A	N/A	N/A	N/A	N/A	N/A	N/A	N/A	N/A	N/A	N/A	N/A	N/A	N/A	N/A
26012017	134301	Kiambu	Spouse	50	12	Married	Male headed	Yes	0	0	1	2	No			N/A	N/A	N/A	N/A	N/A	N/A	N/A	N/A			N/A	N/A	N/A	N/A	N/A	N/A	N/A	N/A	N/A	N/A	N/A	N/A	N/A	N/A	N/A	N/A	N/A	N/A	N/A	N/A	N/A	N/A	N/A	N/A
6012017	123017	Nyeri	Head	N/A	N/A			No	N/A	N/A	N/A	N/A				N/A	N/A	N/A	N/A	N/A	N/A	N/A	N/A			N/A	N/A	N/A	N/A	N/A	N/A	N/A	N/A	N/A	N/A	N/A	N/A	N/A	N/A	N/A	N/A	N/A	N/A	N/A	N/A	N/A	N/A	N/A	N/A
12012017	152251	Kakamega	Head	N/A	N/A			Yes	0	3	7	0	Yes	Yes	Semi intensive (Backyard)	2	0	0	2	0	N/A	0	N/A	Yes	Semi intensive (Backyard)	6	0	0	6	0	N/A	0	N/A	N/A	N/A	N/A	N/A	N/A	N/A	N/A	N/A	N/A	N/A	N/A	N/A	N/A	N/A	N/A	N/A
12012017	133815	Kakamega	Spouse	65	3	Married	Male headed	Yes	0	2	0	1	Yes	Yes	Semi intensive (Backyard)	1	0	0	1	0	N/A	0	N/A	Yes	Semi intensive (Backyard)	1	0	0	1	0	N/A	0	N/A	N/A	N/A	N/A	N/A	N/A	N/A	N/A	N/A	N/A	N/A	N/A	N/A	N/A	N/A	N/A	N/A
19012017	171543	Uasin Gishu	Spouse	65	2	Married	Male headed	No	N/A	N/A	N/A	N/A				N/A	N/A	N/A	N/A	N/A	N/A	N/A	N/A			N/A	N/A	N/A	N/A	N/A	N/A	N/A	N/A	N/A	N/A	N/A	N/A	N/A	N/A	N/A	N/A	N/A	N/A	N/A	N/A	N/A	N/A	N/A	N/A
13012017	124542	Kakamega	Head	N/A	N/A			Yes	0	0	0	1				N/A	N/A	N/A	N/A	N/A	N/A	N/A	N/A			N/A	N/A	N/A	N/A	N/A	N/A	N/A	N/A	N/A	N/A	N/A	N/A	N/A	N/A	N/A	N/A	N/A	N/A	N/A	N/A	N/A	N/A	N/A	N/A
13012017	130426	Kakamega	Spouse	38	12	Married	Male headed	Yes	0	2	0	0				N/A	N/A	N/A	N/A	N/A	N/A	N/A	N/A			N/A	N/A	N/A	N/A	N/A	N/A	N/A	N/A	N/A	N/A	N/A	N/A	N/A	N/A	N/A	N/A	N/A	N/A	N/A	N/A	N/A	N/A	N/A	N/A
28012017	131652	Kiambu	Head	N/A	N/A			No	N/A	N/A	N/A	N/A	Yes	Yes	Intensive	1	1	0	0	1	22000	0	N/A	No		N/A	N/A	N/A	N/A	N/A	N/A	N/A	N/A	N/A	N/A	N/A	N/A	N/A	N/A	N/A	N/A	N/A	N/A	N/A	N/A	N/A	N/A	2	0
13012017	151850	Nyeri	Spouse	38	12	Married	Male headed	Yes	1	1	0	0	Yes	No		N/A	N/A	N/A	N/A	N/A	N/A	N/A	N/A			N/A	N/A	N/A	N/A	N/A	N/A	N/A	N/A	N/A	N/A	N/A	N/A	0.13	2	N/A	N/A	N/A	N/A	3300	N/A	N/A	N/A	N/A	N/A
18012017	165229	Uasin Gishu	Head	N/A	N/A			Yes	4	4	0	0				N/A	N/A	N/A	N/A	N/A	N/A	N/A	N/A			N/A	N/A	N/A	N/A	N/A	N/A	N/A	N/A	N/A	N/A	N/A	N/A	N/A	N/A	N/A	N/A	N/A	N/A	N/A	N/A	N/A	N/A	N/A	N/A
7012017	95646	Nyeri	Spouse	60	12	Married	Male headed	Yes	0	0	0	0				N/A	N/A	N/A	N/A	N/A	N/A	N/A	N/A			N/A	N/A	N/A	N/A	N/A	N/A	N/A	N/A	N/A	N/A	N/A	N/A	N/A	N/A	N/A	N/A	N/A	N/A	N/A	N/A	N/A	N/A	N/A	N/A
12012017	123431	Kakamega	Head	N/A	N/A			Yes	1	4	0	3	Yes	No		N/A	N/A	N/A	N/A	N/A	N/A	N/A	N/A	Yes	Semi intensive (Backyard)	1	1	0	0	0	N/A	0	N/A	N/A	N/A	N/A	N/A	N/A	N/A	N/A	N/A	N/A	N/A	N/A	N/A	N/A	N/A	1	0
13012017	115636	Kakamega	Head	N/A	N/A			No	N/A	N/A	N/A	N/A				N/A	N/A	N/A	N/A	N/A	N/A	N/A	N/A			N/A	N/A	N/A	N/A	N/A	N/A	N/A	N/A	N/A	N/A	N/A	N/A	N/A	N/A	N/A	N/A	N/A	N/A	N/A	N/A	N/A	N/A	N/A	N/A
17012017	110303	Uasin Gishu	Spouse	35	8	Married	Male headed	Yes	1	2	0	0	Yes	No		N/A	N/A	N/A	N/A	N/A	N/A	N/A	N/A	Yes	Semi intensive (Backyard)	1	0	0	1	0	N/A	0	N/A	N/A	N/A	N/A	N/A	N/A	N/A	N/A	N/A	N/A	N/A	N/A	N/A	N/A	N/A	N/A	N/A
20012017	150302	Uasin Gishu	Head	N/A	N/A			Yes	2	2	2	0				N/A	N/A	N/A	N/A	N/A	N/A	N/A	N/A			N/A	N/A	N/A	N/A	N/A	N/A	N/A	N/A	N/A	N/A	N/A	N/A	N/A	N/A	N/A	N/A	N/A	N/A	N/A	N/A	N/A	N/A	N/A	N/A
19012017	153913	Uasin Gishu	Spouse	59	8	Married	Male headed	Yes	0	1	1	2				N/A	N/A	N/A	N/A	N/A	N/A	N/A	N/A			N/A	N/A	N/A	N/A	N/A	N/A	N/A	N/A	N/A	N/A	N/A	N/A	N/A	N/A	N/A	N/A	N/A	N/A	N/A	N/A	N/A	N/A	N/A	N/A
16012017	171152	Uasin Gishu	Spouse	50	12	Married	Male headed	Yes	1	2	2	1				N/A	N/A	N/A	N/A	N/A	N/A	N/A	N/A			N/A	N/A	N/A	N/A	N/A	N/A	N/A	N/A	N/A	N/A	N/A	N/A	N/A	N/A	N/A	N/A	N/A	N/A	N/A	N/A	N/A	N/A	N/A	N/A
12012017	110538	Kakamega	Spouse	54	5	Married	Male headed	Yes	0	2	3	0	Yes	No		N/A	N/A	N/A	N/A	N/A	N/A	N/A	N/A	Yes	Semi intensive (Backyard)	2	2	0	0	0	N/A	0	N/A	N/A	N/A	N/A	N/A	N/A	N/A	N/A	N/A	N/A	N/A	N/A	N/A	N/A	N/A	N/A	N/A
19012017	100920	Uasin Gishu	Head	N/A	N/A			Yes	0	1	1	0				N/A	N/A	N/A	N/A	N/A	N/A	N/A	N/A			N/A	N/A	N/A	N/A	N/A	N/A	N/A	N/A	N/A	N/A	N/A	N/A	N/A	N/A	N/A	N/A	N/A	N/A	N/A	N/A	N/A	N/A	N/A	N/A
7022017	3731	Uasin Gishu	Spouse	46	16	Married	Male headed	Yes	1	0	1	0				N/A	N/A	N/A	N/A	N/A	N/A	N/A	N/A			N/A	N/A	N/A	N/A	N/A	N/A	N/A	N/A	N/A	N/A	N/A	N/A	N/A	N/A	N/A	N/A	N/A	N/A	N/A	N/A	N/A	N/A	N/A	N/A
7012017	105528	Nyeri	Spouse	37	12	Married	Male headed	Yes	0	2	1	2				N/A	N/A	N/A	N/A	N/A	N/A	N/A	N/A			N/A	N/A	N/A	N/A	N/A	N/A	N/A	N/A	N/A	N/A	N/A	N/A	N/A	N/A	N/A	N/A	N/A	N/A	N/A	N/A	N/A	N/A	N/A	N/A
18012017	122732	Uasin Gishu	Head	N/A	N/A			Yes	0	0	0	4				N/A	N/A	N/A	N/A	N/A	N/A	N/A	N/A			N/A	N/A	N/A	N/A	N/A	N/A	N/A	N/A	N/A	N/A	N/A	N/A	N/A	N/A	N/A	N/A	N/A	N/A	N/A	N/A	N/A	N/A	N/A	N/A
13012017	132050	Kakamega	Head	N/A	N/A			Yes	1	1	1	5				N/A	N/A	N/A	N/A	N/A	N/A	N/A	N/A			N/A	N/A	N/A	N/A	N/A	N/A	N/A	N/A	N/A	N/A	N/A	N/A	N/A	N/A	N/A	N/A	N/A	N/A	N/A	N/A	N/A	N/A	N/A	N/A
12012017	115624	Kakamega	Head	N/A	N/A			Yes	1	3	2	2	Yes	No		N/A	N/A	N/A	N/A	N/A	N/A	N/A	N/A	Yes	Semi intensive (Backyard)	1	0	0	1	0	N/A	0	N/A	N/A	N/A	N/A	N/A	N/A	N/A	N/A	N/A	N/A	N/A	N/A	N/A	N/A	N/A	N/A	N/A
18012017	112833	Uasin Gishu	Head	N/A	N/A			No	N/A	N/A	N/A	N/A				N/A	N/A	N/A	N/A	N/A	N/A	N/A	N/A			N/A	N/A	N/A	N/A	N/A	N/A	N/A	N/A	N/A	N/A	N/A	N/A	N/A	N/A	N/A	N/A	N/A	N/A	N/A	N/A	N/A	N/A	N/A	N/A
13012017	161713	Nyeri	Head	N/A	N/A			Yes	0	1	0	0	Yes	Yes	Semi intensive (Backyard)	2	2	0	0	0	N/A	N/A	N/A			N/A	N/A	N/A	N/A	N/A	N/A	N/A	N/A	N/A	N/A	N/A	N/A	N/A	N/A	N/A	N/A	N/A	N/A	N/A	N/A	N/A	N/A	N/A	N/A
12012017	161731	Kakamega	Spouse	65	8	Married	Male headed	Yes	0	0	2	2				N/A	N/A	N/A	N/A	N/A	N/A	N/A	N/A			N/A	N/A	N/A	N/A	N/A	N/A	N/A	N/A	N/A	N/A	N/A	N/A	N/A	N/A	N/A	N/A	N/A	N/A	N/A	N/A	N/A	N/A	N/A	N/A
10012017	150119	Kakamega	Spouse	72	8	Married	Male headed	Yes	0	0	1	2				N/A	N/A	N/A	N/A	N/A	N/A	N/A	N/A			N/A	N/A	N/A	N/A	N/A	N/A	N/A	N/A	N/A	N/A	N/A	N/A	N/A	N/A	N/A	N/A	N/A	N/A	N/A	N/A	N/A	N/A	N/A	N/A
4012017	144413	Nyeri	Head	N/A	N/A			Yes	1	2	1	0				N/A	N/A	N/A	N/A	N/A	N/A	N/A	N/A			N/A	N/A	N/A	N/A	N/A	N/A	N/A	N/A	N/A	N/A	N/A	N/A	N/A	N/A	N/A	N/A	N/A	N/A	N/A	N/A	N/A	N/A	N/A	N/A
10012017	140804	Kakamega	Head	N/A	N/A			Yes	0	3	2	0				N/A	N/A	N/A	N/A	N/A	N/A	N/A	N/A			N/A	N/A	N/A	N/A	N/A	N/A	N/A	N/A	N/A	N/A	N/A	N/A	N/A	N/A	N/A	N/A	N/A	N/A	N/A	N/A	N/A	N/A	N/A	N/A
12012017	124456	Kakamega	Head	N/A	N/A			Yes	0	0	0	1	No			N/A	N/A	N/A	N/A	N/A	N/A	N/A	N/A			N/A	N/A	N/A	N/A	N/A	N/A	N/A	N/A	N/A	N/A	N/A	N/A	N/A	N/A	N/A	N/A	N/A	N/A	N/A	N/A	N/A	N/A	N/A	N/A
5012017	91712	Nyeri	Head	N/A	N/A			Yes	1	1	0	2				N/A	N/A	N/A	N/A	N/A	N/A	N/A	N/A			N/A	N/A	N/A	N/A	N/A	N/A	N/A	N/A	N/A	N/A	N/A	N/A	N/A	N/A	N/A	N/A	N/A	N/A	N/A	N/A	N/A	N/A	N/A	N/A
10012017	133205	Kakamega	Head	N/A	N/A			Yes	0	2	1	2				N/A	N/A	N/A	N/A	N/A	N/A	N/A	N/A			N/A	N/A	N/A	N/A	N/A	N/A	N/A	N/A	N/A	N/A	N/A	N/A	N/A	N/A	N/A	N/A	N/A	N/A	N/A	N/A	N/A	N/A	N/A	N/A
13012017	184437	Kakamega	Spouse	70	12	Married	Male headed	Yes	1	2	1	3				N/A	N/A	N/A	N/A	N/A	N/A	N/A	N/A			N/A	N/A	N/A	N/A	N/A	N/A	N/A	N/A	N/A	N/A	N/A	N/A	N/A	N/A	N/A	N/A	N/A	N/A	N/A	N/A	N/A	N/A	N/A	N/A
13012017	161909	Nyeri	Daughter	99	0	Widowed	Male headed	Yes	1	2	0	1	Yes	Yes	Intensive	1	0	1	0	0	N/A	N/A	N/A			N/A	N/A	N/A	N/A	N/A	N/A	N/A	N/A	N/A	N/A	N/A	N/A	N/A	N/A	N/A	N/A	N/A	N/A	N/A	N/A	N/A	N/A	N/A	N/A
24012017	121553	Kiambu	Other relative	35	16	Married	Male headed	Yes	2	2	0	0	Yes	Yes	Semi intensive (Backyard)	2	2	0	0	0	N/A	7	35000	Yes	Semi intensive (Backyard)	9	9	0	0	0	N/A	0	N/A	2	0	0	0	N/A	0	N/A	N/A	N/A	N/A	N/A	N/A	N/A	N/A	N/A	N/A
24012017	120644	Kiambu	Head	N/A	N/A			Yes	2	1	0	2				N/A	N/A	N/A	N/A	N/A	N/A	N/A	N/A			N/A	N/A	N/A	N/A	N/A	N/A	N/A	N/A	N/A	N/A	N/A	N/A	N/A	N/A	N/A	N/A	N/A	N/A	N/A	N/A	N/A	N/A	N/A	N/A
27012017	153521	Kiambu	Head	N/A	N/A			Yes	1	0	2	0				N/A	N/A	N/A	N/A	N/A	N/A	N/A	N/A			N/A	N/A	N/A	N/A	N/A	N/A	N/A	N/A	N/A	N/A	N/A	N/A	N/A	N/A	N/A	N/A	N/A	N/A	N/A	N/A	N/A	N/A	N/A	N/A
3012017	160654	Nyeri	Spouse	40	8	Married	Male headed	Yes	1	1	1	0				N/A	N/A	N/A	N/A	N/A	N/A	N/A	N/A			N/A	N/A	N/A	N/A	N/A	N/A	N/A	N/A	N/A	N/A	N/A	N/A	N/A	N/A	N/A	N/A	N/A	N/A	N/A	N/A	N/A	N/A	N/A	N/A
3012017	193240	Nyeri	Spouse	27	16	Married	Male headed	Yes	1	0	0	0	Yes	No		N/A	N/A	N/A	N/A	N/A	N/A	N/A	N/A			N/A	N/A	N/A	N/A	N/A	N/A	N/A	N/A	0	N/A	N/A	N/A	N/A	1	N/A	N/A	N/A	N/A	N/A	N/A	N/A	N/A	N/A	N/A
10012017	164409	Kakamega	Spouse	51	12	Married	Male headed	Yes	2	0	5	6	Yes	Yes	Extensive	1	0	0	1	0	N/A	N/A	N/A			N/A	N/A	N/A	N/A	N/A	N/A	N/A	N/A	0	N/A	N/A	N/A	N/A	N/A	N/A	N/A	N/A	N/A	N/A	N/A	N/A	N/A	N/A	N/A
25012017	113127	Kiambu	Head	N/A	N/A			No	N/A	N/A	N/A	N/A	No			N/A	N/A	N/A	N/A	N/A	N/A	N/A	N/A			N/A	N/A	N/A	N/A	N/A	N/A	N/A	N/A	N/A	N/A	N/A	N/A	N/A	N/A	N/A	N/A	N/A	N/A	N/A	N/A	N/A	N/A	N/A	N/A
3012017	130448	Nyeri	Head	N/A	N/A			No	N/A	N/A	N/A	N/A				N/A	N/A	N/A	N/A	N/A	N/A	N/A	N/A			N/A	N/A	N/A	N/A	N/A	N/A	N/A	N/A	N/A	N/A	N/A	N/A	N/A	N/A	N/A	N/A	N/A	N/A	N/A	N/A	N/A	N/A	N/A	N/A
27012017	112141	Kiambu	Spouse	64	12	Married	Male headed	Yes	2	2	2	2	Yes	Yes	Semi intensive (Backyard)	1	0	0	1	0	N/A	0	N/A	No		N/A	N/A	N/A	N/A	N/A	N/A	N/A	N/A	0	0	0	0	N/A	0	N/A	N/A	N/A	N/A	N/A	N/A	N/A	N/A	N/A	N/A
23012017	152552	Kiambu	Head	N/A	N/A			Yes	0	0	1	1	No			N/A	N/A	N/A	N/A	N/A	N/A	N/A	N/A			N/A	N/A	N/A	N/A	N/A	N/A	N/A	N/A	N/A	N/A	N/A	N/A	N/A	N/A	N/A	N/A	N/A	N/A	N/A	N/A	N/A	N/A	N/A	N/A
17012017	105039	Uasin Gishu	Non-Relative	40	16	Married	Male headed	Yes	1	0	0	0	Yes	Yes	Intensive	1	0	1	0	0	N/A	0	N/A	Yes	Intensive	17	0	17	0	0	N/A	0	N/A	0	50	0	0	N/A	21	420000	0	29	0	0	N/A	0	N/A	0	70
4012017	142553	Nyeri	Spouse	53	18	Married	Male headed	Yes	0	0	4	1				N/A	N/A	N/A	N/A	N/A	N/A	N/A	N/A			N/A	N/A	N/A	N/A	N/A	N/A	N/A	N/A	N/A	N/A	N/A	N/A	N/A	N/A	N/A	N/A	N/A	N/A	N/A	N/A	N/A	N/A	N/A	N/A
9012017	183526	Kakamega	Spouse	60	16	Married	Male headed	Yes	0	1	0	3	Yes	Yes	Semi intensive (Backyard)	3	0	0	3	0	N/A	N/A	N/A			N/A	N/A	N/A	N/A	N/A	N/A	N/A	N/A	0	N/A	N/A	N/A	N/A	3	N/A	N/A	N/A	N/A	N/A	N/A	N/A	N/A	N/A	N/A
25012017	153325	Kiambu	Spouse	55	13	Married	Female headed	Yes	0	0	0	2				N/A	N/A	N/A	N/A	N/A	N/A	N/A	N/A			N/A	N/A	N/A	N/A	N/A	N/A	N/A	N/A	N/A	N/A	N/A	N/A	N/A	N/A	N/A	N/A	N/A	N/A	N/A	N/A	N/A	N/A	N/A	N/A
25012017	131540	Kiambu	Head	N/A	N/A			Yes	0	0	1	0	Yes	No		N/A	N/A	N/A	N/A	N/A	N/A	N/A	N/A	Yes	Intensive	1	1	0	0	0	N/A	0	N/A	N/A	N/A	N/A	N/A	N/A	N/A	N/A	4	0	0	0	N/A	0	N/A	1	0
6012017	160433	Nyeri	Spouse	50	6	Married	Male headed	Yes	1	0	0	3				N/A	N/A	N/A	N/A	N/A	N/A	N/A	N/A			N/A	N/A	N/A	N/A	N/A	N/A	N/A	N/A	N/A	N/A	N/A	N/A	N/A	N/A	N/A	N/A	N/A	N/A	N/A	N/A	N/A	N/A	N/A	N/A
3012017	153339	Nyeri	Spouse	70	15	Married	Male headed	Yes	1	0	0	0	Yes	No		N/A	N/A	N/A	N/A	N/A	N/A	N/A	N/A			N/A	N/A	N/A	N/A	N/A	N/A	N/A	N/A	0	N/A	N/A	N/A	N/A	N/A	N/A	N/A	N/A	N/A	N/A	N/A	N/A	N/A	N/A	N/A
25012017	115407	Kiambu	Other relative	52	16	Married	Male headed	No	N/A	N/A	N/A	N/A	Yes	No		N/A	N/A	N/A	N/A	N/A	N/A	N/A	N/A	No		N/A	N/A	N/A	N/A	N/A	N/A	N/A	N/A	N/A	N/A	N/A	N/A	N/A	N/A	N/A	N/A	N/A	N/A	0	N/A	14	42000	N/A	N/A
13012017	170818	Kakamega	Spouse	79	5	Married	Male headed	No	N/A	N/A	N/A	N/A	Yes	No		N/A	N/A	N/A	N/A	N/A	N/A	N/A	N/A	No		N/A	N/A	N/A	N/A	N/A	N/A	N/A	N/A	N/A	N/A	N/A	N/A	N/A	N/A	N/A	N/A	N/A	N/A	N/A	N/A	N/A	N/A	N/A	N/A
21012017	112725	Uasin Gishu	Spouse	56	8	Married	Male headed	Yes	3	2	1	0				N/A	N/A	N/A	N/A	N/A	N/A	N/A	N/A			N/A	N/A	N/A	N/A	N/A	N/A	N/A	N/A	N/A	N/A	N/A	N/A	N/A	N/A	N/A	N/A	N/A	N/A	N/A	N/A	N/A	N/A	N/A	N/A
13012017	182220	Kakamega	Head	N/A	N/A			Yes	0	0	2	3				N/A	N/A	N/A	N/A	N/A	N/A	N/A	N/A			N/A	N/A	N/A	N/A	N/A	N/A	N/A	N/A	N/A	N/A	N/A	N/A	N/A	N/A	N/A	N/A	N/A	N/A	N/A	N/A	N/A	N/A	N/A	N/A
10012017	151328	Kakamega	Head	N/A	N/A			Yes	1	4	1	0				N/A	N/A	N/A	N/A	N/A	N/A	N/A	N/A			N/A	N/A	N/A	N/A	N/A	N/A	N/A	N/A	N/A	N/A	N/A	N/A	N/A	N/A	N/A	N/A	N/A	N/A	N/A	N/A	N/A	N/A	N/A	N/A
5012017	160240	Nyeri	Head	N/A	N/A			Yes	0	0	0	1	No			N/A	N/A	N/A	N/A	N/A	N/A	N/A	N/A			N/A	N/A	N/A	N/A	N/A	N/A	N/A	N/A	N/A	N/A	N/A	N/A	N/A	N/A	N/A	N/A	N/A	N/A	N/A	N/A	N/A	N/A	N/A	N/A
24012017	102123	Kiambu	Head	N/A	N/A			No	N/A	N/A	N/A	N/A	Yes	Yes	Intensive	1	0	0	1	0	N/A	1	30000	Yes	Intensive	6	0	0	6	0	N/A	6	180000	N/A	N/A	N/A	N/A	N/A	N/A	N/A	N/A	N/A	N/A	N/A	N/A	N/A	N/A	N/A	N/A
27012017	113032	Kiambu	Spouse	60	12	Married	Male headed	Yes	2	2	1	3	Yes	No		N/A	N/A	N/A	N/A	N/A	N/A	N/A	N/A	Yes	Intensive	3	2	0	0	0	N/A	0	N/A	N/A	N/A	N/A	N/A	N/A	N/A	N/A	2	0	0	0	N/A	0	N/A	N/A	N/A
20012017	112359	Uasin Gishu	Head	N/A	N/A			No	N/A	N/A	N/A	N/A				N/A	N/A	N/A	N/A	N/A	N/A	N/A	N/A			N/A	N/A	N/A	N/A	N/A	N/A	N/A	N/A	N/A	N/A	N/A	N/A	N/A	N/A	N/A	N/A	N/A	N/A	N/A	N/A	N/A	N/A	N/A	N/A
13012017	150533	Kakamega	Son	57	12	Married	Male headed	Yes	0	0	3	3	Yes	No		N/A	N/A	N/A	N/A	N/A	N/A	N/A	N/A	No		N/A	N/A	N/A	N/A	N/A	N/A	N/A	N/A	N/A	N/A	N/A	N/A	N/A	N/A	N/A	N/A	N/A	N/A	N/A	N/A	N/A	N/A	N/A	N/A
27012017	172829	Kiambu	Daughter	58	12	Widowed	Female headed	Yes	1	2	0	0				N/A	N/A	N/A	N/A	N/A	N/A	N/A	N/A			N/A	N/A	N/A	N/A	N/A	N/A	N/A	N/A	N/A	N/A	N/A	N/A	N/A	N/A	N/A	N/A	N/A	N/A	N/A	N/A	N/A	N/A	N/A	N/A
12012017	153053	Kakamega	Head	N/A	N/A			Yes	2	0	2	1	Yes	No		N/A	N/A	N/A	N/A	N/A	N/A	N/A	N/A	No		N/A	N/A	N/A	N/A	N/A	N/A	N/A	N/A	N/A	N/A	N/A	N/A	N/A	N/A	N/A	N/A	N/A	N/A	N/A	N/A	N/A	N/A	0	2
11012017	110026	Kakamega	Head	N/A	N/A			Yes	0	0	1	2	Yes	No		N/A	N/A	N/A	N/A	N/A	N/A	N/A	N/A	No		N/A	N/A	N/A	N/A	N/A	N/A	N/A	N/A	0	1	0	3	1500	0	N/A	N/A	N/A	N/A	N/A	N/A	N/A	N/A	0	1
24012017	123415	Kiambu	Spouse	70	7	Married	Male headed	No	N/A	N/A	N/A	N/A				N/A	N/A	N/A	N/A	N/A	N/A	N/A	N/A			N/A	N/A	N/A	N/A	N/A	N/A	N/A	N/A	N/A	N/A	N/A	N/A	N/A	N/A	N/A	N/A	N/A	N/A	N/A	N/A	N/A	N/A	N/A	N/A
18012017	142413	Uasin Gishu	Head	N/A	N/A			Yes	1	2	4	0	No			N/A	N/A	N/A	N/A	N/A	N/A	N/A	N/A			N/A	N/A	N/A	N/A	N/A	N/A	N/A	N/A	N/A	N/A	N/A	N/A	N/A	N/A	N/A	N/A	N/A	N/A	N/A	N/A	N/A	N/A	N/A	N/A
18012017	102139	Uasin Gishu	Spouse	30	12	Married	Male headed	Yes	3	0	0	0				N/A	N/A	N/A	N/A	N/A	N/A	N/A	N/A			N/A	N/A	N/A	N/A	N/A	N/A	N/A	N/A	N/A	N/A	N/A	N/A	N/A	N/A	N/A	N/A	N/A	N/A	N/A	N/A	N/A	N/A	N/A	N/A
11012017	101630	Kakamega	Spouse	52	10	Married	Male headed	Yes	0	3	0	0				N/A	N/A	N/A	N/A	N/A	N/A	N/A	N/A			N/A	N/A	N/A	N/A	N/A	N/A	N/A	N/A	N/A	N/A	N/A	N/A	N/A	N/A	N/A	N/A	N/A	N/A	N/A	N/A	N/A	N/A	N/A	N/A
10012017	104417	Kakamega	Son	56	15	Married	Male headed	Yes	1	2	3	5				N/A	N/A	N/A	N/A	N/A	N/A	N/A	N/A			N/A	N/A	N/A	N/A	N/A	N/A	N/A	N/A	N/A	N/A	N/A	N/A	N/A	N/A	N/A	N/A	N/A	N/A	N/A	N/A	N/A	N/A	N/A	N/A
6012017	130404	Nyeri	Head	N/A	N/A			Yes	0	0	0	1	No			N/A	N/A	N/A	N/A	N/A	N/A	N/A	N/A			N/A	N/A	N/A	N/A	N/A	N/A	N/A	N/A	N/A	N/A	N/A	N/A	N/A	N/A	N/A	N/A	N/A	N/A	N/A	N/A	N/A	N/A	N/A	N/A
3012017	1240	Nyeri	Spouse	54	16	Married	Male headed	Yes	0	0	0	4				N/A	N/A	N/A	N/A	N/A	N/A	N/A	N/A			N/A	N/A	N/A	N/A	N/A	N/A	N/A	N/A	N/A	N/A	N/A	N/A	N/A	N/A	N/A	N/A	N/A	N/A	N/A	N/A	N/A	N/A	N/A	N/A
19012017	130006	Uasin Gishu	Head	N/A	N/A			Yes	0	1	3	1				N/A	N/A	N/A	N/A	N/A	N/A	N/A	N/A			N/A	N/A	N/A	N/A	N/A	N/A	N/A	N/A	N/A	N/A	N/A	N/A	N/A	N/A	N/A	N/A	N/A	N/A	N/A	N/A	N/A	N/A	N/A	N/A
6012017	154900	Nyeri	Head	N/A	N/A			Yes	0	0	0	3				N/A	N/A	N/A	N/A	N/A	N/A	N/A	N/A			N/A	N/A	N/A	N/A	N/A	N/A	N/A	N/A	N/A	N/A	N/A	N/A	N/A	N/A	N/A	N/A	N/A	N/A	N/A	N/A	N/A	N/A	N/A	N/A
12012017	163209	Kakamega	Head	N/A	N/A			Yes	0	1	1	2				N/A	N/A	N/A	N/A	N/A	N/A	N/A	N/A			N/A	N/A	N/A	N/A	N/A	N/A	N/A	N/A	N/A	N/A	N/A	N/A	N/A	N/A	N/A	N/A	N/A	N/A	N/A	N/A	N/A	N/A	N/A	N/A
27012017	102223	Kiambu	Spouse	65	6	Married	Male headed	Yes	0	4	0	3	Yes	Yes	Intensive	1	0	0	1	0	N/A	0	N/A	Yes	Semi intensive (Backyard)	1	0	0	1	0	N/A	0	N/A	N/A	N/A	N/A	N/A	N/A	N/A	N/A	N/A	N/A	N/A	N/A	N/A	N/A	N/A	N/A	N/A
13012017	152306	Nyeri	Head	N/A	N/A			No	N/A	N/A	N/A	N/A	Yes	No		N/A	N/A	N/A	N/A	N/A	N/A	N/A	N/A			N/A	N/A	N/A	N/A	N/A	N/A	0	N/A	0	N/A	N/A	N/A	N/A	10	N/A	N/A	N/A	71	500	N/A	N/A	N/A	1	N/A
26012017	161729	Kiambu	Spouse	51	17	Married	Male headed	Yes	0	0	1	2				N/A	N/A	N/A	N/A	N/A	N/A	N/A	N/A			N/A	N/A	N/A	N/A	N/A	N/A	N/A	N/A	N/A	N/A	N/A	N/A	N/A	N/A	N/A	N/A	N/A	N/A	N/A	N/A	N/A	N/A	N/A	N/A
13012017	174403	Kakamega	Daughter	54	13	Married	Male headed	Yes	0	1	1	2	No			N/A	N/A	N/A	N/A	N/A	N/A	N/A	N/A			N/A	N/A	N/A	N/A	N/A	N/A	N/A	N/A	N/A	N/A	N/A	N/A	N/A	N/A	N/A	N/A	N/A	N/A	N/A	N/A	N/A	N/A	N/A	N/A
4012017	131216	Nyeri	Head	N/A	N/A			Yes	0	0	0	1	Yes	No		N/A	N/A	N/A	N/A	N/A	N/A	N/A	N/A			N/A	N/A	N/A	N/A	5000	N/A	0	N/A	N/A	N/A	N/A	N/A	N/A	N/A	N/A	N/A	N/A	N/A	N/A	N/A	N/A	N/A	N/A	N/A
25012017	120332	Kiambu	Head	N/A	N/A			Yes	0	1	1	0				N/A	N/A	N/A	N/A	N/A	N/A	N/A	N/A			N/A	N/A	N/A	N/A	N/A	N/A	N/A	N/A	N/A	N/A	N/A	N/A	N/A	N/A	N/A	N/A	N/A	N/A	N/A	N/A	N/A	N/A	N/A	N/A
21012017	122507	Uasin Gishu	Head	N/A	N/A			Yes	0	0	0	3				N/A	N/A	N/A	N/A	N/A	N/A	N/A	N/A			N/A	N/A	N/A	N/A	N/A	N/A	N/A	N/A	N/A	N/A	N/A	N/A	N/A	N/A	N/A	N/A	N/A	N/A	N/A	N/A	N/A	N/A	N/A	N/A
9012017	183859	Kakamega	Head	N/A	N/A			Yes	0	1	0	2	Yes	No		N/A	N/A	N/A	N/A	N/A	N/A	N/A	N/A			N/A	N/A	N/A	N/A	N/A	N/A	N/A	N/A	1	15	0	N/A	N/A	N/A	N/A	N/A	N/A	N/A	N/A	N/A	N/A	N/A	N/A	N/A
17012017	133230	Uasin Gishu	Head	N/A	N/A			No	N/A	N/A	N/A	N/A	Yes	No		N/A	N/A	N/A	N/A	N/A	N/A	N/A	N/A	No		N/A	N/A	N/A	N/A	N/A	N/A	N/A	N/A	N/A	N/A	N/A	0	N/A	0	N/A	N/A	N/A	N/A	N/A	N/A	N/A	N/A	0	0
10012017	153401	Kakamega	Head	N/A	N/A			Yes	0	1	3	0				N/A	N/A	N/A	N/A	N/A	N/A	N/A	N/A			N/A	N/A	N/A	N/A	N/A	N/A	N/A	N/A	N/A	N/A	N/A	N/A	N/A	N/A	N/A	N/A	N/A	N/A	N/A	N/A	N/A	N/A	N/A	N/A
6012017	222731	Nyeri	Head	N/A	N/A			No	N/A	N/A	N/A	N/A				N/A	N/A	N/A	N/A	N/A	N/A	N/A	N/A			N/A	N/A	N/A	N/A	N/A	N/A	N/A	N/A	N/A	N/A	N/A	N/A	N/A	N/A	N/A	N/A	N/A	N/A	N/A	N/A	N/A	N/A	N/A	N/A
6012017	92607	Nyeri	Head	N/A	N/A			No	N/A	N/A	N/A	N/A				N/A	N/A	N/A	N/A	N/A	N/A	N/A	N/A			N/A	N/A	N/A	N/A	N/A	N/A	N/A	N/A	N/A	N/A	N/A	N/A	N/A	N/A	N/A	N/A	N/A	N/A	N/A	N/A	N/A	N/A	N/A	N/A
23012017	211800	Kiambu	Spouse	40	8	Married	Male headed	Yes	1	2	0	0	Yes	Yes	Semi intensive (Backyard)	1	0	0	1	0	N/A	0	N/A	Yes	Semi intensive (Backyard)	1	0	0	1	0	N/A	0	N/A	N/A	N/A	N/A	N/A	N/A	N/A	N/A	0	0	2	0	N/A	1	6000	0	0
5012017	172443	Nyeri	Head	N/A	N/A			Yes	2	2	1	0	Yes	No		N/A	N/A	N/A	N/A	N/A	N/A	N/A	N/A			N/A	N/A	N/A	N/A	N/A	N/A	0	N/A	0	N/A	N/A	N/A	N/A	N/A	N/A	N/A	N/A	N/A	N/A	N/A	N/A	N/A	N/A	N/A
6012017	130531	Nyeri	Spouse	70	14	Married	Male headed	No	N/A	N/A	N/A	N/A				N/A	N/A	N/A	N/A	N/A	N/A	N/A	N/A			N/A	N/A	N/A	N/A	N/A	N/A	N/A	N/A	N/A	N/A	N/A	N/A	N/A	N/A	N/A	N/A	N/A	N/A	N/A	N/A	N/A	N/A	N/A	N/A
21012017	111225	Uasin Gishu	Head	N/A	N/A			No	N/A	N/A	N/A	N/A	Yes	Yes	Semi intensive (Backyard)	1	1	0	0	0	N/A	0	N/A	Yes	Semi intensive (Backyard)	8	8	0	0	0	N/A	0	N/A	N/A	N/A	N/A	N/A	N/A	N/A	N/A	N/A	N/A	N/A	N/A	N/A	N/A	N/A	10	0
7022017	205636	Nyeri	Head	N/A	N/A			Yes	1	1	1	1				N/A	N/A	N/A	N/A	N/A	N/A	N/A	N/A			N/A	N/A	N/A	N/A	N/A	N/A	N/A	N/A	N/A	N/A	N/A	N/A	N/A	N/A	N/A	N/A	N/A	N/A	N/A	N/A	N/A	N/A	N/A	N/A
19012017	72259	Uasin Gishu	Spouse	56	8	Married	Male headed	Yes	1	1	3	1				N/A	N/A	N/A	N/A	N/A	N/A	N/A	N/A			N/A	N/A	N/A	N/A	N/A	N/A	N/A	N/A	N/A	N/A	N/A	N/A	N/A	N/A	N/A	N/A	N/A	N/A	N/A	N/A	N/A	N/A	N/A	N/A
5012017	235933	Nyeri	Brother	49	12	Married	Male headed	Yes	0	0	1	1	Yes	No		N/A	N/A	N/A	N/A	N/A	N/A	N/A	N/A			N/A	N/A	N/A	N/A	N/A	N/A	0	N/A	0	N/A	N/A	1	N/A	5	N/A	N/A	N/A	N/A	1200	N/A	N/A	N/A	N/A	N/A
12012017	131613	Kakamega	Spouse	44	8	Married	Male headed	Yes	0	2	2	0	Yes	No		N/A	N/A	N/A	N/A	N/A	N/A	N/A	N/A	No		N/A	N/A	N/A	N/A	N/A	N/A	N/A	N/A	0	1	0	0	N/A	0	N/A	N/A	N/A	N/A	N/A	N/A	N/A	N/A	N/A	N/A
12012017	113016	Kakamega	Head	N/A	N/A			Yes	0	0	0	3	Yes	No		N/A	N/A	N/A	N/A	N/A	N/A	N/A	N/A	Yes	Semi intensive (Backyard)	2	2	0	0	0	N/A	0	N/A	N/A	N/A	N/A	N/A	N/A	N/A	N/A	3	0	0	0	N/A	1	9000	N/A	N/A
11012017	105303	Kakamega	Head	N/A	N/A			Yes	1	2	3	4				N/A	N/A	N/A	N/A	N/A	N/A	N/A	N/A			N/A	N/A	N/A	N/A	N/A	N/A	N/A	N/A	N/A	N/A	N/A	N/A	N/A	N/A	N/A	N/A	N/A	N/A	N/A	N/A	N/A	N/A	N/A	N/A
16012017	183227	Uasin Gishu	Spouse	67	0	Married	Male headed	Yes	1	2	0	2				N/A	N/A	N/A	N/A	N/A	N/A	N/A	N/A			N/A	N/A	N/A	N/A	N/A	N/A	N/A	N/A	N/A	N/A	N/A	N/A	N/A	N/A	N/A	N/A	N/A	N/A	N/A	N/A	N/A	N/A	N/A	N/A
24012017	163328	Kiambu	Head	N/A	N/A			No	N/A	N/A	N/A	N/A	Yes	Yes	Intensive	48	0	48	0	0	N/A	15	231000	Yes	Intensive	8	0	8	0	0	N/A	0	N/A	0	60	0	0	N/A	0	N/A	N/A	N/A	N/A	N/A	N/A	N/A	N/A	0	50
20012017	105828	Uasin Gishu	Head	N/A	N/A			No	N/A	N/A	N/A	N/A	Yes	Yes	Intensive	6	0	6	0	0	N/A	0	N/A	No		N/A	N/A	N/A	N/A	N/A	N/A	N/A	N/A	N/A	N/A	N/A	N/A	N/A	N/A	N/A	0	7	0	0	N/A	0	N/A	N/A	N/A
12012017	115215	Kakamega	Daughter	56	5	Married	Male headed	Yes	1	0	0	1	Yes	No		N/A	N/A	N/A	N/A	N/A	N/A	N/A	N/A	No		N/A	N/A	N/A	N/A	N/A	N/A	N/A	N/A	N/A	N/A	N/A	N/A	N/A	N/A	N/A	N/A	N/A	N/A	N/A	N/A	N/A	N/A	N/A	N/A
24012017	133655	Kiambu	Head	N/A	N/A			No	N/A	N/A	N/A	N/A	Yes	Yes	Intensive	2	0	2	0	0	N/A	0	N/A	Yes	Intensive	2	0	2	0	0	N/A	40	120000	N/A	N/A	N/A	N/A	N/A	N/A	N/A	N/A	N/A	N/A	N/A	N/A	N/A	N/A	N/A	N/A
24012017	162123	Kiambu	Spouse	40	12	Married	Male headed	Yes	0	0	1	0	Yes	No		N/A	N/A	N/A	N/A	N/A	N/A	N/A	N/A	Yes	Intensive	1	1	0	0	0	N/A	0	N/A	1	0	0	0	N/A	0	N/A	1	0	0	0	N/A	0	N/A	N/A	N/A
28012017	111034	Kiambu	Head	N/A	N/A			No	N/A	N/A	N/A	N/A	Yes	No		N/A	N/A	N/A	N/A	N/A	N/A	N/A	N/A	Yes	Intensive	2	2	0	0	0	N/A	0	N/A	N/A	N/A	N/A	N/A	N/A	N/A	N/A	5	0	0	0	N/A	0	N/A	N/A	N/A
26012017	105656	Kiambu	Head	N/A	N/A			Yes	0	0	1	1				N/A	N/A	N/A	N/A	N/A	N/A	N/A	N/A			N/A	N/A	N/A	N/A	N/A	N/A	N/A	N/A	N/A	N/A	N/A	N/A	N/A	N/A	N/A	N/A	N/A	N/A	N/A	N/A	N/A	N/A	N/A	N/A
10012017	94930	Kakamega	Head	N/A	N/A			Yes	2	3	5	3				N/A	N/A	N/A	N/A	N/A	N/A	N/A	N/A			N/A	N/A	N/A	N/A	N/A	N/A	N/A	N/A	N/A	N/A	N/A	N/A	N/A	N/A	N/A	N/A	N/A	N/A	N/A	N/A	N/A	N/A	N/A	N/A
5012017	235742	Nyeri	Head	N/A	N/A			Yes	0	0	1	1	Yes	Yes	Intensive	7	7	0	0	0	N/A	N/A	N/A			N/A	N/A	N/A	N/A	N/A	N/A	N/A	N/A	3	N/A	0	N/A	N/A	N/A	N/A	N/A	N/A	N/A	N/A	N/A	N/A	N/A	N/A	N/A
9012017	160456	Kakamega	Head	N/A	N/A			Yes	2	1	3	1	No			N/A	N/A	N/A	N/A	N/A	N/A	N/A	N/A			N/A	N/A	N/A	N/A	N/A	N/A	N/A	N/A	N/A	N/A	N/A	N/A	N/A	N/A	N/A	N/A	N/A	N/A	N/A	N/A	N/A	N/A	N/A	N/A
25012017	154416	Kiambu	Spouse	90	7	Married	Male headed	No	N/A	N/A	N/A	N/A	Yes	No		N/A	N/A	N/A	N/A	N/A	N/A	N/A	N/A	No		N/A	N/A	N/A	N/A	N/A	N/A	N/A	N/A	N/A	N/A	N/A	N/A	N/A	N/A	N/A	0	0	2	0	N/A	0	N/A	N/A	N/A
9012017	183807	Kakamega	Head	N/A	N/A			No	N/A	N/A	N/A	N/A				N/A	N/A	N/A	N/A	N/A	N/A	N/A	N/A			N/A	N/A	N/A	N/A	N/A	N/A	N/A	N/A	N/A	N/A	N/A	N/A	N/A	N/A	N/A	N/A	N/A	N/A	N/A	N/A	N/A	N/A	N/A	N/A
9012017	183154	Kakamega	Head	N/A	N/A			Yes	1	3	0	0				N/A	N/A	N/A	N/A	N/A	N/A	N/A	N/A			N/A	N/A	N/A	N/A	N/A	N/A	N/A	N/A	N/A	N/A	N/A	N/A	N/A	N/A	N/A	N/A	N/A	N/A	N/A	N/A	N/A	N/A	N/A	N/A
3012017	1516	Nyeri	Head	N/A	N/A			Yes	1	1	0	0	Yes	Yes	Intensive	1	1	0	0	0	N/A	N/A	N/A			N/A	N/A	N/A	N/A	N/A	N/A	N/A	N/A	0	N/A	N/A	N/A	N/A	2	N/A	N/A	N/A	N/A	N/A	N/A	N/A	N/A	N/A	N/A
9012017	171209	Kakamega	Head	N/A	N/A			Yes	1	1	0	0				N/A	N/A	N/A	N/A	N/A	N/A	N/A	N/A			N/A	N/A	N/A	N/A	N/A	N/A	N/A	N/A	N/A	N/A	N/A	N/A	N/A	N/A	N/A	N/A	N/A	N/A	N/A	N/A	N/A	N/A	N/A	N/A
19012017	171329	Uasin Gishu	Spouse	63	12	Married	Male headed	Yes	0	0	0	0				N/A	N/A	N/A	N/A	N/A	N/A	N/A	N/A			N/A	N/A	N/A	N/A	N/A	N/A	N/A	N/A	N/A	N/A	N/A	N/A	N/A	N/A	N/A	N/A	N/A	N/A	N/A	N/A	N/A	N/A	N/A	N/A
17012017	151455	Uasin Gishu	Head	N/A	N/A			Yes	0	0	1	1				N/A	N/A	N/A	N/A	N/A	N/A	N/A	N/A			N/A	N/A	N/A	N/A	N/A	N/A	N/A	N/A	N/A	N/A	N/A	N/A	N/A	N/A	N/A	N/A	N/A	N/A	N/A	N/A	N/A	N/A	N/A	N/A
27012017	145640	Kiambu	Head	N/A	N/A			Yes	1	1	1	1	No			N/A	N/A	N/A	N/A	N/A	N/A	N/A	N/A			N/A	N/A	N/A	N/A	N/A	N/A	N/A	N/A	N/A	N/A	N/A	N/A	N/A	N/A	N/A	N/A	N/A	N/A	N/A	N/A	N/A	N/A	N/A	N/A
27012017	103122	Kiambu	Spouse	54	12	Married	Male headed	Yes	0	1	1	3	Yes	No		N/A	N/A	N/A	N/A	N/A	N/A	N/A	N/A	Yes	Intensive	2	0	0	2	0	N/A	0	N/A	N/A	N/A	N/A	N/A	N/A	N/A	N/A	0	0	2	2	6000	0	N/A	N/A	N/A
12012017	155034	Kakamega	Spouse	50	8	Married	Male headed	Yes	1	3	1	2				N/A	N/A	N/A	N/A	N/A	N/A	N/A	N/A			N/A	N/A	N/A	N/A	N/A	N/A	N/A	N/A	N/A	N/A	N/A	N/A	N/A	N/A	N/A	N/A	N/A	N/A	N/A	N/A	N/A	N/A	N/A	N/A
25012017	141016	Kiambu	Spouse	50	19	Married	Male headed	Yes	0	2	2	2	Yes	Yes	Intensive	1	0	0	1	0	N/A	0	N/A	Yes	Intensive	1	0	0	1	0	N/A	0	N/A	0	0	1	0	N/A	0	N/A	0	0	1	0	N/A	0	N/A	N/A	N/A
10012017	144345	Kakamega	Head	N/A	N/A			Yes	0	2	3	0				N/A	N/A	N/A	N/A	N/A	N/A	N/A	N/A			N/A	N/A	N/A	N/A	N/A	N/A	N/A	N/A	N/A	N/A	N/A	N/A	N/A	N/A	N/A	N/A	N/A	N/A	N/A	N/A	N/A	N/A	N/A	N/A
25012017	145922	Kiambu	Head	N/A	N/A			Yes	0	2	1	0	Yes	Yes	Intensive	3	3	0	0	1	9000	0	N/A	Yes	Intensive	1	1	0	0	1	14000	0	N/A	N/A	N/A	N/A	N/A	N/A	N/A	N/A	6	0	0	0	N/A	0	N/A	N/A	N/A
16012017	121337	Uasin Gishu	Spouse	48	12	Married	Male headed	Yes	0	2	1	0	No			N/A	N/A	N/A	N/A	N/A	N/A	N/A	N/A			N/A	N/A	N/A	N/A	N/A	N/A	N/A	N/A	N/A	N/A	N/A	N/A	N/A	N/A	N/A	N/A	N/A	N/A	N/A	N/A	N/A	N/A	N/A	N/A
10012017	112310	Kakamega	Head	N/A	N/A			Yes	2	6	3	4	No			N/A	N/A	N/A	N/A	N/A	N/A	N/A	N/A			N/A	N/A	N/A	N/A	N/A	N/A	N/A	N/A	N/A	N/A	N/A	N/A	N/A	N/A	N/A	N/A	N/A	N/A	N/A	N/A	N/A	N/A	N/A	N/A
21012017	123019	Uasin Gishu	Spouse	53	12	Married	Male headed	Yes	1	1	2	0	Yes	No		N/A	N/A	N/A	N/A	N/A	N/A	N/A	N/A	No		N/A	N/A	N/A	N/A	N/A	N/A	N/A	N/A	N/A	N/A	N/A	N/A	N/A	N/A	N/A	N/A	N/A	N/A	N/A	N/A	N/A	N/A	0	0
19012017	145524	Uasin Gishu	Daughter	76	7	Married	Male headed	Yes	1	1	1	0				N/A	N/A	N/A	N/A	N/A	N/A	N/A	N/A			N/A	N/A	N/A	N/A	N/A	N/A	N/A	N/A	N/A	N/A	N/A	N/A	N/A	N/A	N/A	N/A	N/A	N/A	N/A	N/A	N/A	N/A	N/A	N/A
18012017	152542	Uasin Gishu	Head	N/A	N/A			Yes	1	3	1	1				N/A	N/A	N/A	N/A	N/A	N/A	N/A	N/A			N/A	N/A	N/A	N/A	N/A	N/A	N/A	N/A	N/A	N/A	N/A	N/A	N/A	N/A	N/A	N/A	N/A	N/A	N/A	N/A	N/A	N/A	N/A	N/A
23012017	125338	Kiambu	Head	N/A	N/A			Yes	0	0	1	0				N/A	N/A	N/A	N/A	N/A	N/A	N/A	N/A			N/A	N/A	N/A	N/A	N/A	N/A	N/A	N/A	N/A	N/A	N/A	N/A	N/A	N/A	N/A	N/A	N/A	N/A	N/A	N/A	N/A	N/A	N/A	N/A
6012017	162712	Nyeri	Head	N/A	N/A			Yes	0	0	2	0	Yes	No		N/A	N/A	N/A	N/A	N/A	N/A	N/A	N/A			N/A	N/A	N/A	N/A	N/A	N/A	N/A	N/A	N/A	N/A	N/A	N/A	N/A	N/A	N/A	N/A	N/A	N/A	N/A	N/A	N/A	N/A	N/A	N/A
5012017	140109	Nyeri	Daughter	58	12	Widowed	Female headed	Yes	0	0	0	0				N/A	N/A	N/A	N/A	N/A	N/A	N/A	N/A			N/A	N/A	N/A	N/A	N/A	N/A	N/A	N/A	N/A	N/A	N/A	N/A	N/A	N/A	N/A	N/A	N/A	N/A	N/A	N/A	N/A	N/A	N/A	N/A
9012017	160438	Kakamega	Head	N/A	N/A			Yes	0	0	0	4				N/A	N/A	N/A	N/A	N/A	N/A	N/A	N/A			N/A	N/A	N/A	N/A	N/A	N/A	N/A	N/A	N/A	N/A	N/A	N/A	N/A	N/A	N/A	N/A	N/A	N/A	N/A	N/A	N/A	N/A	N/A	N/A
28012017	104320	Kiambu	Non-Relative	70	16	Married	Male headed	Yes	0	0	0	2	Yes	Yes	Intensive	1	1	0	0	0	N/A	0	N/A	Yes	Intensive	2	2	0	0	0	N/A	0	N/A	N/A	N/A	N/A	N/A	N/A	N/A	N/A	6	0	0	0	N/A	4	0	4	0
10012017	184219	Kakamega	Head	N/A	N/A			Yes	4	2	2	0	Yes	No		N/A	N/A	N/A	N/A	N/A	N/A	N/A	N/A	No		N/A	N/A	N/A	N/A	N/A	N/A	N/A	N/A	N/A	N/A	N/A	N/A	N/A	N/A	N/A	3	0	0	0	N/A	0	N/A	N/A	N/A
21012017	100149	Uasin Gishu	Spouse	34	12	Married	Male headed	Yes	1	2	2	0	Yes	No		N/A	N/A	N/A	N/A	N/A	N/A	N/A	N/A	Yes	Semi intensive (Backyard)	1	0	1	0	0	N/A	1	4500	N/A	N/A	N/A	N/A	N/A	N/A	N/A	N/A	N/A	N/A	N/A	N/A	N/A	N/A	0	2
7012017	121754	Nyeri	Head	N/A	N/A			No	N/A	N/A	N/A	N/A				N/A	N/A	N/A	N/A	N/A	N/A	N/A	N/A			N/A	N/A	N/A	N/A	N/A	N/A	N/A	N/A	N/A	N/A	N/A	N/A	N/A	N/A	N/A	N/A	N/A	N/A	N/A	N/A	N/A	N/A	N/A	N/A
16012017	140926	Uasin Gishu	Spouse	60	0	Married	Male headed	Yes	0	1	1	3				N/A	N/A	N/A	N/A	N/A	N/A	N/A	N/A			N/A	N/A	N/A	N/A	N/A	N/A	N/A	N/A	N/A	N/A	N/A	N/A	N/A	N/A	N/A	N/A	N/A	N/A	N/A	N/A	N/A	N/A	N/A	N/A
25012017	112010	Kiambu	Head	N/A	N/A			No	N/A	N/A	N/A	N/A	Yes	Yes	Intensive	1	1	0	0	0	N/A	1	19500	Yes	Intensive	10	10	0	0	0	N/A	5	20000	N/A	N/A	N/A	N/A	N/A	N/A	N/A	49	0	0	0	N/A	8	156000	32	0
20012017	142010	Uasin Gishu	Head	N/A	N/A			Yes	1	2	1	0				N/A	N/A	N/A	N/A	N/A	N/A	N/A	N/A			N/A	N/A	N/A	N/A	N/A	N/A	N/A	N/A	N/A	N/A	N/A	N/A	N/A	N/A	N/A	N/A	N/A	N/A	N/A	N/A	N/A	N/A	N/A	N/A
19012017	120738	Uasin Gishu	Head	N/A	N/A			Yes	0	1	2	2				N/A	N/A	N/A	N/A	N/A	N/A	N/A	N/A			N/A	N/A	N/A	N/A	N/A	N/A	N/A	N/A	N/A	N/A	N/A	N/A	N/A	N/A	N/A	N/A	N/A	N/A	N/A	N/A	N/A	N/A	N/A	N/A
7012017	95316	Nyeri	Head	N/A	N/A			Yes	1	2	0	2				N/A	N/A	N/A	N/A	N/A	N/A	N/A	N/A			N/A	N/A	N/A	N/A	N/A	N/A	N/A	N/A	N/A	N/A	N/A	N/A	N/A	N/A	N/A	N/A	N/A	N/A	N/A	N/A	N/A	N/A	N/A	N/A
24012017	132101	Kiambu	Non-Relative	80	16	Married	Male headed	No	N/A	N/A	N/A	N/A				N/A	N/A	N/A	N/A	N/A	N/A	N/A	N/A			N/A	N/A	N/A	N/A	N/A	N/A	N/A	N/A	N/A	N/A	N/A	N/A	N/A	N/A	N/A	N/A	N/A	N/A	N/A	N/A	N/A	N/A	N/A	N/A
11012017	151221	Kakamega	Spouse	27	7	Married	Male headed	Yes	1	0	0	0	Yes	No		N/A	N/A	N/A	N/A	N/A	N/A	N/A	N/A	Yes	Extensive	1	0	0	2	0	N/A	1	3500	N/A	N/A	N/A	N/A	N/A	N/A	N/A	N/A	N/A	N/A	N/A	N/A	N/A	N/A	N/A	N/A
27012017	103430	Kiambu	Head	N/A	N/A			Yes	0	1	0	1	Yes	No		N/A	N/A	N/A	N/A	N/A	N/A	N/A	N/A	No		N/A	N/A	N/A	N/A	N/A	N/A	N/A	N/A	N/A	N/A	N/A	N/A	N/A	N/A	N/A	N/A	N/A	N/A	N/A	N/A	N/A	N/A	2	0
11012017	144403	Kakamega	Spouse	38	12	Married	Male headed	Yes	1	1	2	0	No			N/A	N/A	N/A	N/A	N/A	N/A	N/A	N/A			N/A	N/A	N/A	N/A	N/A	N/A	N/A	N/A	N/A	N/A	N/A	N/A	N/A	N/A	N/A	N/A	N/A	N/A	N/A	N/A	N/A	N/A	N/A	N/A
27012017	120012	Kiambu	Spouse	56	12	Married	Male headed	Yes	0	0	2	0	Yes	No		N/A	N/A	N/A	N/A	N/A	N/A	N/A	N/A	Yes	Intensive	2	0	0	2	0	N/A	0	N/A	N/A	N/A	N/A	N/A	N/A	N/A	N/A	0	0	7	0	N/A	0	N/A	0	0
17012017	170357	Uasin Gishu	Son	53	12	Married	Male headed	Yes	0	0	0	1				N/A	N/A	N/A	N/A	N/A	N/A	N/A	N/A			N/A	N/A	N/A	N/A	N/A	N/A	N/A	N/A	N/A	N/A	N/A	N/A	N/A	N/A	N/A	N/A	N/A	N/A	N/A	N/A	N/A	N/A	N/A	N/A
6012017	153318	Nyeri	Head	N/A	N/A			Yes	1	0	0	1				N/A	N/A	N/A	N/A	N/A	N/A	N/A	N/A			N/A	N/A	N/A	N/A	N/A	N/A	N/A	N/A	N/A	N/A	N/A	N/A	N/A	N/A	N/A	N/A	N/A	N/A	N/A	N/A	N/A	N/A	N/A	N/A
26012017	125121	Kiambu	Head	N/A	N/A			No	N/A	N/A	N/A	N/A	Yes	No		N/A	N/A	N/A	N/A	N/A	N/A	N/A	N/A	No		N/A	N/A	N/A	N/A	N/A	N/A	N/A	N/A	N/A	N/A	N/A	N/A	N/A	N/A	N/A	2	0	0	2	5000	0	N/A	N/A	N/A
26012017	133106	Kiambu	Non-Relative	68	16	Married	Male headed	No	N/A	N/A	N/A	N/A				N/A	N/A	N/A	N/A	N/A	N/A	N/A	N/A			N/A	N/A	N/A	N/A	N/A	N/A	N/A	N/A	N/A	N/A	N/A	N/A	N/A	N/A	N/A	N/A	N/A	N/A	N/A	N/A	N/A	N/A	N/A	N/A
3012017	165709	Nyeri	Head	N/A	N/A			Yes	0	0	1	2				N/A	N/A	N/A	N/A	N/A	N/A	N/A	N/A			N/A	N/A	N/A	N/A	N/A	N/A	N/A	N/A	N/A	N/A	N/A	N/A	N/A	N/A	N/A	N/A	N/A	N/A	N/A	N/A	N/A	N/A	N/A	N/A
20012017	142026	Uasin Gishu	Head	N/A	N/A			Yes	0	3	1	0				N/A	N/A	N/A	N/A	N/A	N/A	N/A	N/A			N/A	N/A	N/A	N/A	N/A	N/A	N/A	N/A	N/A	N/A	N/A	N/A	N/A	N/A	N/A	N/A	N/A	N/A	N/A	N/A	N/A	N/A	N/A	N/A
24012017	151644	Kiambu	Head	N/A	N/A			No	N/A	N/A	N/A	N/A				N/A	N/A	N/A	N/A	N/A	N/A	N/A	N/A			N/A	N/A	N/A	N/A	N/A	N/A	N/A	N/A	N/A	N/A	N/A	N/A	N/A	N/A	N/A	N/A	N/A	N/A	N/A	N/A	N/A	N/A	N/A	N/A
4012017	173456	Nyeri	Non-Relative	63	7	Married	Male headed	No	N/A	N/A	N/A	N/A	No			N/A	N/A	N/A	N/A	N/A	N/A	N/A	N/A			N/A	N/A	N/A	N/A	N/A	N/A	N/A	N/A	N/A	N/A	N/A	N/A	N/A	N/A	N/A	N/A	N/A	N/A	N/A	N/A	N/A	N/A	N/A	N/A
19012017	134752	Uasin Gishu	Spouse	45	15	Married	Male headed	Yes	0	0	0	5	Yes	No		N/A	N/A	N/A	N/A	N/A	N/A	N/A	N/A	Yes	Intensive	2	0	2	0	0	N/A	0	N/A	0	2	0	0	N/A	0	N/A	N/A	N/A	N/A	N/A	N/A	N/A	N/A	0	4
25012017	114951	Kiambu	Head	N/A	N/A			Yes	2	0	0	0				N/A	N/A	N/A	N/A	N/A	N/A	N/A	N/A			N/A	N/A	N/A	N/A	N/A	N/A	N/A	N/A	N/A	N/A	N/A	N/A	N/A	N/A	N/A	N/A	N/A	N/A	N/A	N/A	N/A	N/A	N/A	N/A
27012017	151940	Kiambu	Head	N/A	N/A			Yes	2	0	0	0				N/A	N/A	N/A	N/A	N/A	N/A	N/A	N/A			N/A	N/A	N/A	N/A	N/A	N/A	N/A	N/A	N/A	N/A	N/A	N/A	N/A	N/A	N/A	N/A	N/A	N/A	N/A	N/A	N/A	N/A	N/A	N/A
27012017	131232	Kiambu	Spouse	76	12	Married	Male headed	No	N/A	N/A	N/A	N/A	No			N/A	N/A	N/A	N/A	N/A	N/A	N/A	N/A			N/A	N/A	N/A	N/A	N/A	N/A	N/A	N/A	N/A	N/A	N/A	N/A	N/A	N/A	N/A	N/A	N/A	N/A	N/A	N/A	N/A	N/A	N/A	N/A
17012017	144355	Uasin Gishu	Spouse	45	12	Married	Male headed	Yes	0	2	1	2	Yes	No		N/A	N/A	N/A	N/A	N/A	N/A	N/A	N/A	Yes	Semi intensive (Backyard)	2	0	2	0	0	N/A	0	N/A	N/A	N/A	N/A	N/A	N/A	N/A	N/A	N/A	N/A	N/A	N/A	N/A	N/A	N/A	0	6
11012017	160432	Kakamega	Spouse	52	6	Married	Male headed	Yes	0	1	0	2	No			N/A	N/A	N/A	N/A	N/A	N/A	N/A	N/A			N/A	N/A	N/A	N/A	N/A	N/A	N/A	N/A	N/A	N/A	N/A	N/A	N/A	N/A	N/A	N/A	N/A	N/A	N/A	N/A	N/A	N/A	N/A	N/A
12012017	104415	Kakamega	Head	N/A	N/A			No	N/A	N/A	N/A	N/A				N/A	N/A	N/A	N/A	N/A	N/A	N/A	N/A			N/A	N/A	N/A	N/A	N/A	N/A	N/A	N/A	N/A	N/A	N/A	N/A	N/A	N/A	N/A	N/A	N/A	N/A	N/A	N/A	N/A	N/A	N/A	N/A
18012017	183143	Uasin Gishu	Spouse	60	7	Married	Male headed	Yes	2	0	1	3				N/A	N/A	N/A	N/A	N/A	N/A	N/A	N/A			N/A	N/A	N/A	N/A	N/A	N/A	N/A	N/A	N/A	N/A	N/A	N/A	N/A	N/A	N/A	N/A	N/A	N/A	N/A	N/A	N/A	N/A	N/A	N/A
25012017	121903	Kiambu	Head	N/A	N/A			Yes	1	1	1	0	No			N/A	N/A	N/A	N/A	N/A	N/A	N/A	N/A			N/A	N/A	N/A	N/A	N/A	N/A	N/A	N/A	N/A	N/A	N/A	N/A	N/A	N/A	N/A	N/A	N/A	N/A	N/A	N/A	N/A	N/A	N/A	N/A
19012017	120534	Uasin Gishu	Son	48	15	Married	Male headed	Yes	0	0	0	3				N/A	N/A	N/A	N/A	N/A	N/A	N/A	N/A			N/A	N/A	N/A	N/A	N/A	N/A	N/A	N/A	N/A	N/A	N/A	N/A	N/A	N/A	N/A	N/A	N/A	N/A	N/A	N/A	N/A	N/A	N/A	N/A
25012017	162550	Kiambu	Head	N/A	N/A			Yes	0	0	1	1				N/A	N/A	N/A	N/A	N/A	N/A	N/A	N/A			N/A	N/A	N/A	N/A	N/A	N/A	N/A	N/A	N/A	N/A	N/A	N/A	N/A	N/A	N/A	N/A	N/A	N/A	N/A	N/A	N/A	N/A	N/A	N/A
25012017	120939	Kiambu	Head	N/A	N/A			Yes	0	2	0	0	Yes	Yes	Intensive	1	1	0	0	0	N/A	0	N/A	Yes	Intensive	2	2	0	0	0	N/A	0	N/A	1	0	0	0	N/A	0	N/A	N/A	N/A	N/A	0	N/A	8	140000	3	0
12012017	111409	Kakamega	Head	N/A	N/A			Yes	0	0	0	1	Yes	No		N/A	N/A	N/A	N/A	N/A	N/A	N/A	N/A	Yes	Semi intensive (Backyard)	1	0	1	0	0	N/A	0	N/A	N/A	N/A	N/A	N/A	N/A	N/A	N/A	N/A	N/A	N/A	N/A	N/A	N/A	N/A	N/A	N/A
16012017	130433	Uasin Gishu	Spouse	42	12	Married	Male headed	Yes	0	1	1	0				N/A	N/A	N/A	N/A	N/A	N/A	N/A	N/A			N/A	N/A	N/A	N/A	N/A	N/A	N/A	N/A	N/A	N/A	N/A	N/A	N/A	N/A	N/A	N/A	N/A	N/A	N/A	N/A	N/A	N/A	N/A	N/A
18012017	142759	Uasin Gishu	Spouse	42	8	Married	Male headed	Yes	0	1	3	1	Yes	Yes	Extensive	1	0	0	1	1	7000	0	N/A	Yes	Extensive	3	0	0	3	0	N/A	2	1800	N/A	N/A	N/A	N/A	N/A	N/A	N/A	N/A	N/A	N/A	N/A	N/A	N/A	N/A	0	0
10012017	145816	Kakamega	Head	N/A	N/A			Yes	0	0	1	3				N/A	N/A	N/A	N/A	N/A	N/A	N/A	N/A			N/A	N/A	N/A	N/A	N/A	N/A	N/A	N/A	N/A	N/A	N/A	N/A	N/A	N/A	N/A	N/A	N/A	N/A	N/A	N/A	N/A	N/A	N/A	N/A
23012017	113023	Kiambu	Head	N/A	N/A			No	N/A	N/A	N/A	N/A	Yes	Yes	Intensive	1	0	0	1	0	N/A	0	N/A	Yes	Intensive	2	0	0	2	0	N/A	0	N/A	N/A	N/A	N/A	N/A	N/A	N/A	N/A	0	0	5	0	N/A	0	N/A	0	0
13012017	164651	Nyeri	Head	N/A	N/A			No	N/A	N/A	N/A	N/A				N/A	N/A	N/A	N/A	N/A	N/A	N/A	N/A			N/A	N/A	N/A	N/A	N/A	N/A	N/A	N/A	N/A	N/A	N/A	N/A	N/A	N/A	N/A	N/A	N/A	N/A	N/A	N/A	N/A	N/A	N/A	N/A
7012017	111850	Nyeri	Spouse	70	14	Married	Male headed	Yes	0	0	2	0				N/A	N/A	N/A	N/A	N/A	N/A	N/A	N/A			N/A	N/A	N/A	N/A	N/A	N/A	N/A	N/A	N/A	N/A	N/A	N/A	N/A	N/A	N/A	N/A	N/A	N/A	N/A	N/A	N/A	N/A	N/A	N/A
6012017	131319	Nyeri	Son	49	16	Married	Male headed	Yes	0	0	2	1	Yes	No		N/A	N/A	N/A	N/A	N/A	N/A	N/A	N/A			N/A	N/A	N/A	N/A	N/A	N/A	N/A	N/A	0	N/A	N/A	N/A	N/A	N/A	N/A	N/A	N/A	N/A	N/A	N/A	N/A	N/A	N/A	N/A
9012017	154927	Kakamega	Spouse	44	14	Married	Male headed	Yes	0	1	2	0				N/A	N/A	N/A	N/A	N/A	N/A	N/A	N/A			N/A	N/A	N/A	N/A	N/A	N/A	N/A	N/A	N/A	N/A	N/A	N/A	N/A	N/A	N/A	N/A	N/A	N/A	N/A	N/A	N/A	N/A	N/A	N/A
13012017	183843	Kakamega	Spouse	40	12	Married	Male headed	Yes	1	3	0	2	Yes	Yes	Semi intensive (Backyard)	1	0	1	0	0	N/A	0	N/A	Yes	Semi intensive (Backyard)	2	0	2	0	0	N/A	0	N/A	N/A	N/A	N/A	N/A	N/A	N/A	N/A	N/A	N/A	N/A	N/A	N/A	N/A	N/A	N/A	N/A
6012017	162246	Nyeri	Spouse	98	4	Married	Male headed	Yes	0	0	0	1				N/A	N/A	N/A	N/A	N/A	N/A	N/A	N/A			N/A	N/A	N/A	N/A	N/A	N/A	N/A	N/A	N/A	N/A	N/A	N/A	N/A	N/A	N/A	N/A	N/A	N/A	N/A	N/A	N/A	N/A	N/A	N/A
13012017	163053	Kakamega	Spouse	53	12	Married	Male headed	Yes	0	0	2	1				N/A	N/A	N/A	N/A	N/A	N/A	N/A	N/A			N/A	N/A	N/A	N/A	N/A	N/A	N/A	N/A	N/A	N/A	N/A	N/A	N/A	N/A	N/A	N/A	N/A	N/A	N/A	N/A	N/A	N/A	N/A	N/A
16012017	162658	Uasin Gishu	Spouse	53	12	Married	Male headed	Yes	0	3	2	0				N/A	N/A	N/A	N/A	N/A	N/A	N/A	N/A			N/A	N/A	N/A	N/A	N/A	N/A	N/A	N/A	N/A	N/A	N/A	N/A	N/A	N/A	N/A	N/A	N/A	N/A	N/A	N/A	N/A	N/A	N/A	N/A
28012017	113158	Kiambu	Head	N/A	N/A			Yes	1	1	2	0				N/A	N/A	N/A	N/A	N/A	N/A	N/A	N/A			N/A	N/A	N/A	N/A	N/A	N/A	N/A	N/A	N/A	N/A	N/A	N/A	N/A	N/A	N/A	N/A	N/A	N/A	N/A	N/A	N/A	N/A	N/A	N/A
11012017	145914	Kakamega	Head	N/A	N/A			Yes	0	1	0	0	Yes	Yes	Intensive	1	1	0	4	0	N/A	0	N/A	Yes	Intensive	4	4	0	0	0	N/A	8	0	10	0	0	0	N/A	0	N/A	12	0	0	0	N/A	0	N/A	9	0
13012017	152613	Nyeri	Head	N/A	N/A			Yes	1	0	0	0				N/A	N/A	N/A	N/A	N/A	N/A	N/A	N/A			N/A	N/A	N/A	N/A	N/A	N/A	N/A	N/A	N/A	N/A	N/A	N/A	N/A	N/A	N/A	N/A	N/A	N/A	N/A	N/A	N/A	N/A	N/A	N/A
13012017	162234	Nyeri	Head	N/A	N/A			Yes	0	0	0	2				N/A	N/A	N/A	N/A	N/A	N/A	N/A	N/A			N/A	N/A	N/A	N/A	N/A	N/A	N/A	N/A	N/A	N/A	N/A	N/A	N/A	N/A	N/A	N/A	N/A	N/A	N/A	N/A	N/A	N/A	N/A	N/A
16012017	125320	Uasin Gishu	Head	N/A	N/A			Yes	0	2	0	0	Yes	No		N/A	N/A	N/A	N/A	N/A	N/A	N/A	N/A	Yes	Semi intensive (Backyard)	1	0	0	0	0	N/A	0	N/A	3	0	0	0	N/A	0	N/A	N/A	N/A	N/A	N/A	N/A	N/A	N/A	7	0
24012017	133011	Kiambu	Head	N/A	N/A			No	N/A	N/A	N/A	N/A				N/A	N/A	N/A	N/A	N/A	N/A	N/A	N/A			N/A	N/A	N/A	N/A	N/A	N/A	N/A	N/A	N/A	N/A	N/A	N/A	N/A	N/A	N/A	N/A	N/A	N/A	N/A	N/A	N/A	N/A	N/A	N/A
6012017	145132	Nyeri	Head	N/A	N/A			No	N/A	N/A	N/A	N/A				N/A	N/A	N/A	N/A	N/A	N/A	N/A	N/A			N/A	N/A	N/A	N/A	N/A	N/A	N/A	N/A	N/A	N/A	N/A	N/A	N/A	N/A	N/A	N/A	N/A	N/A	N/A	N/A	N/A	N/A	N/A	N/A
23012017	165613	Kiambu	Spouse	62	10	Married	Male headed	Yes	0	1	0	1				N/A	N/A	N/A	N/A	N/A	N/A	N/A	N/A			N/A	N/A	N/A	N/A	N/A	N/A	N/A	N/A	N/A	N/A	N/A	N/A	N/A	N/A	N/A	N/A	N/A	N/A	N/A	N/A	N/A	N/A	N/A	N/A
10012017	122731	Kakamega	Head	N/A	N/A			Yes	0	0	0	6				N/A	N/A	N/A	N/A	N/A	N/A	N/A	N/A			N/A	N/A	N/A	N/A	N/A	N/A	N/A	N/A	N/A	N/A	N/A	N/A	N/A	N/A	N/A	N/A	N/A	N/A	N/A	N/A	N/A	N/A	N/A	N/A
26012017	132546	Kiambu	Head	N/A	N/A			Yes	2	0	0	0	Yes	Yes	Intensive	1	1	0	0	0	N/A	0	N/A	Yes	Intensive	1	1	0	0	1	10000	1	12000	N/A	N/A	N/A	N/A	N/A	N/A	N/A	2	0	0	1	8000	1	8500	7	0
23012017	130002	Kiambu	Head	N/A	N/A			Yes	0	2	1	0	Yes	No		N/A	N/A	N/A	N/A	N/A	N/A	N/A	N/A	No		N/A	N/A	N/A	N/A	N/A	N/A	N/A	N/A	N/A	N/A	N/A	N/A	N/A	N/A	N/A	5	0	0	5	27000	6	110000	4	0
11012017	111853	Kakamega	Head	N/A	N/A			Yes	0	2	1	0	Yes	No		N/A	N/A	N/A	N/A	N/A	N/A	N/A	N/A	No		N/A	N/A	N/A	N/A	N/A	N/A	N/A	N/A	0	1	0	0	N/A	0	N/A	0	2	0	0	N/A	0	N/A	N/A	N/A
12012017	142721	Kakamega	Spouse	67	14	Married	Female headed	Yes	0	0	0	1				N/A	N/A	N/A	N/A	N/A	N/A	N/A	N/A			N/A	N/A	N/A	N/A	N/A	N/A	N/A	N/A	N/A	N/A	N/A	N/A	N/A	N/A	N/A	N/A	N/A	N/A	N/A	N/A	N/A	N/A	N/A	N/A
19012017	155844	Uasin Gishu	Spouse	56	16	Married	Male headed	Yes	2	1	1	0				N/A	N/A	N/A	N/A	N/A	N/A	N/A	N/A			N/A	N/A	N/A	N/A	N/A	N/A	N/A	N/A	N/A	N/A	N/A	N/A	N/A	N/A	N/A	N/A	N/A	N/A	N/A	N/A	N/A	N/A	N/A	N/A
17012017	153220	Uasin Gishu	Head	N/A	N/A			Yes	2	0	0	4	Yes	No		N/A	N/A	N/A	N/A	N/A	N/A	N/A	N/A	No		N/A	N/A	N/A	N/A	N/A	N/A	N/A	N/A	N/A	N/A	N/A	N/A	N/A	N/A	N/A	2	0	0	0	N/A	0	N/A	N/A	N/A
17012017	123845	Uasin Gishu	Head	N/A	N/A			Yes	1	2	0	0				N/A	N/A	N/A	N/A	N/A	N/A	N/A	N/A			N/A	N/A	N/A	N/A	N/A	N/A	N/A	N/A	N/A	N/A	N/A	N/A	N/A	N/A	N/A	N/A	N/A	N/A	N/A	N/A	N/A	N/A	N/A	N/A
10012017	173306	Kakamega	Head	N/A	N/A			Yes	3	2	1	0	Yes	No		N/A	N/A	N/A	N/A	N/A	N/A	N/A	N/A	Yes	Semi intensive (Backyard)	1	1	0	0	0	N/A	1	5000	N/A	N/A	N/A	N/A	N/A	N/A	N/A	2	0	0	0	N/A	0	N/A	N/A	N/A
19012017	131657	Uasin Gishu	Head	N/A	N/A			Yes	1	0	0	0	Yes	No		N/A	N/A	N/A	N/A	N/A	N/A	N/A	N/A	Yes	Intensive	4	4	0	0	0	N/A	5	75000	5	0	0	0	N/A	0	N/A	2	0	0	0	N/A	5	50000	4	0
27012017	134144	Kiambu	Spouse	70	8	Married	Male headed	Yes	0	0	0	1				N/A	N/A	N/A	N/A	N/A	N/A	N/A	N/A			N/A	N/A	N/A	N/A	N/A	N/A	N/A	N/A	N/A	N/A	N/A	N/A	N/A	N/A	N/A	N/A	N/A	N/A	N/A	N/A	N/A	N/A	N/A	N/A
6012017	154658	Nyeri	Son	45	8	Married	Male headed	Yes	0	1	0	1	Yes	No		N/A	N/A	N/A	N/A	N/A	N/A	N/A	N/A			N/A	N/A	N/A	N/A	N/A	N/A	N/A	N/A	N/A	N/A	N/A	N/A	N/A	N/A	N/A	N/A	N/A	N/A	N/A	N/A	N/A	N/A	N/A	N/A
20012017	221041	Uasin Gishu	Head	N/A	N/A			Yes	1	0	0	2				N/A	N/A	N/A	N/A	N/A	N/A	N/A	N/A			N/A	N/A	N/A	N/A	N/A	N/A	N/A	N/A	N/A	N/A	N/A	N/A	N/A	N/A	N/A	N/A	N/A	N/A	N/A	N/A	N/A	N/A	N/A	N/A
11012017	135514	Kakamega	Spouse	50	10	Married	Male headed	Yes	0	1	3	2	Yes	Yes	Extensive	0	N/A	N/A	N/A	0	N/A	1	5000	Yes	Extensive	1	0	0	1	0	N/A	0	N/A	N/A	N/A	N/A	N/A	N/A	N/A	N/A	N/A	N/A	N/A	N/A	N/A	N/A	N/A	N/A	N/A
26012017	155030	Kiambu	Non-Relative	62	16	Married	Female headed	Yes	0	0	0	2				N/A	N/A	N/A	N/A	N/A	N/A	N/A	N/A			N/A	N/A	N/A	N/A	N/A	N/A	N/A	N/A	N/A	N/A	N/A	N/A	N/A	N/A	N/A	N/A	N/A	N/A	N/A	N/A	N/A	N/A	N/A	N/A
20012017	120500	Uasin Gishu	Spouse	65	10	Married	Male headed	Yes	2	0	0	0				N/A	N/A	N/A	N/A	N/A	N/A	N/A	N/A			N/A	N/A	N/A	N/A	N/A	N/A	N/A	N/A	N/A	N/A	N/A	N/A	N/A	N/A	N/A	N/A	N/A	N/A	N/A	N/A	N/A	N/A	N/A	N/A
20012017	121830	Uasin Gishu	Head	N/A	N/A			Yes	1	0	0	0				N/A	N/A	N/A	N/A	N/A	N/A	N/A	N/A			N/A	N/A	N/A	N/A	N/A	N/A	N/A	N/A	N/A	N/A	N/A	N/A	N/A	N/A	N/A	N/A	N/A	N/A	N/A	N/A	N/A	N/A	N/A	N/A
12012017	162641	Kakamega	Spouse	52	7	Married	Male headed	Yes	1	0	1	4	Yes	No		N/A	N/A	N/A	N/A	N/A	N/A	N/A	N/A	Yes	Extensive	1	0	0	1	0	N/A	0	N/A	N/A	N/A	N/A	N/A	N/A	N/A	N/A	N/A	N/A	N/A	N/A	N/A	N/A	N/A	N/A	N/A
23012017	111302	Kiambu	Non-Relative	50	15	Married	Male headed	No	N/A	N/A	N/A	N/A				N/A	N/A	N/A	N/A	N/A	N/A	N/A	N/A			N/A	N/A	N/A	N/A	N/A	N/A	N/A	N/A	N/A	N/A	N/A	N/A	N/A	N/A	N/A	N/A	N/A	N/A	N/A	N/A	N/A	N/A	N/A	N/A
10012017	110929	Kakamega	Head	N/A	N/A			Yes	0	1	2	0				N/A	N/A	N/A	N/A	N/A	N/A	N/A	N/A			N/A	N/A	N/A	N/A	N/A	N/A	N/A	N/A	N/A	N/A	N/A	N/A	N/A	N/A	N/A	N/A	N/A	N/A	N/A	N/A	N/A	N/A	N/A	N/A
7012017	71643	Nyeri	Head	N/A	N/A			No	N/A	N/A	N/A	N/A				N/A	N/A	N/A	N/A	N/A	N/A	N/A	N/A			N/A	N/A	N/A	N/A	N/A	N/A	N/A	N/A	N/A	N/A	N/A	N/A	N/A	N/A	N/A	N/A	N/A	N/A	N/A	N/A	N/A	N/A	N/A	N/A
13012017	161831	Nyeri	Spouse	37	15	Married	Male headed	Yes	2	2	0	0	Yes	No		N/A	N/A	N/A	N/A	N/A	N/A	N/A	N/A			N/A	N/A	N/A	N/A	N/A	N/A	N/A	N/A	0	N/A	N/A	N/A	N/A	N/A	N/A	N/A	N/A	N/A	N/A	N/A	N/A	N/A	N/A	N/A
20012017	141932	Uasin Gishu	Head	N/A	N/A			Yes	0	0	1	2				N/A	N/A	N/A	N/A	N/A	N/A	N/A	N/A			N/A	N/A	N/A	N/A	N/A	N/A	N/A	N/A	N/A	N/A	N/A	N/A	N/A	N/A	N/A	N/A	N/A	N/A	N/A	N/A	N/A	N/A	N/A	N/A
19012017	95755	Uasin Gishu	Daughter	70	14	Married	Male headed	Yes	1	1	0	2				N/A	N/A	N/A	N/A	N/A	N/A	N/A	N/A			N/A	N/A	N/A	N/A	N/A	N/A	N/A	N/A	N/A	N/A	N/A	N/A	N/A	N/A	N/A	N/A	N/A	N/A	N/A	N/A	N/A	N/A	N/A	N/A
12012017	171256	Kakamega	Spouse	50	7	Married	Male headed	Yes	0	0	1	6	Yes	No		N/A	N/A	N/A	N/A	N/A	N/A	N/A	N/A	No		N/A	N/A	N/A	N/A	N/A	N/A	N/A	N/A	N/A	N/A	N/A	N/A	N/A	N/A	N/A	N/A	N/A	N/A	N/A	N/A	N/A	N/A	0	0
13012017	115718	Kakamega	Spouse	64	8	Married	Male headed	Yes	2	1	1	0	Yes	No		N/A	N/A	N/A	N/A	N/A	N/A	N/A	N/A	No		N/A	N/A	N/A	N/A	N/A	N/A	N/A	N/A	N/A	N/A	N/A	N/A	N/A	N/A	N/A	0	1	0	1	1200	0	N/A	N/A	N/A
5012017	122857	Nyeri	Head	N/A	N/A			Yes	0	0	0	3				N/A	N/A	N/A	N/A	N/A	N/A	N/A	N/A			N/A	N/A	N/A	N/A	N/A	N/A	N/A	N/A	N/A	N/A	N/A	N/A	N/A	N/A	N/A	N/A	N/A	N/A	N/A	N/A	N/A	N/A	N/A	N/A
17012017	121635	Uasin Gishu	Head	N/A	N/A			Yes	1	1	1	2				N/A	N/A	N/A	N/A	N/A	N/A	N/A	N/A			N/A	N/A	N/A	N/A	N/A	N/A	N/A	N/A	N/A	N/A	N/A	N/A	N/A	N/A	N/A	N/A	N/A	N/A	N/A	N/A	N/A	N/A	N/A	N/A
27012017	151220	Kiambu	Daughter	53	8	Married	Male headed	Yes	1	1	1	2	Yes	No		N/A	N/A	N/A	N/A	N/A	N/A	N/A	N/A	No		N/A	N/A	N/A	N/A	N/A	N/A	N/A	N/A	N/A	N/A	N/A	N/A	N/A	N/A	N/A	0	1	0	0	N/A	0	N/A	N/A	N/A
18012017	124415	Uasin Gishu	Daughter	85	0	Married	Male headed	No	N/A	N/A	N/A	N/A				N/A	N/A	N/A	N/A	N/A	N/A	N/A	N/A			N/A	N/A	N/A	N/A	N/A	N/A	N/A	N/A	N/A	N/A	N/A	N/A	N/A	N/A	N/A	N/A	N/A	N/A	N/A	N/A	N/A	N/A	N/A	N/A
7012017	80316	Nyeri	Head	N/A	N/A			Yes	0	0	0	4				N/A	N/A	N/A	N/A	N/A	N/A	N/A	N/A			N/A	N/A	N/A	N/A	N/A	N/A	N/A	N/A	N/A	N/A	N/A	N/A	N/A	N/A	N/A	N/A	N/A	N/A	N/A	N/A	N/A	N/A	N/A	N/A
25012017	155413	Kiambu	Head	N/A	N/A			No	N/A	N/A	N/A	N/A				N/A	N/A	N/A	N/A	N/A	N/A	N/A	N/A			N/A	N/A	N/A	N/A	N/A	N/A	N/A	N/A	N/A	N/A	N/A	N/A	N/A	N/A	N/A	N/A	N/A	N/A	N/A	N/A	N/A	N/A	N/A	N/A
6012017	171357	Nyeri	Head	N/A	N/A			Yes	1	3	0	0				N/A	N/A	N/A	N/A	N/A	N/A	N/A	N/A			N/A	N/A	N/A	N/A	N/A	N/A	N/A	N/A	N/A	N/A	N/A	N/A	N/A	N/A	N/A	N/A	N/A	N/A	N/A	N/A	N/A	N/A	N/A	N/A
13012017	130401	Kakamega	Head	N/A	N/A			Yes	1	3	2	2				N/A	N/A	N/A	N/A	N/A	N/A	N/A	N/A			N/A	N/A	N/A	N/A	N/A	N/A	N/A	N/A	N/A	N/A	N/A	N/A	N/A	N/A	N/A	N/A	N/A	N/A	N/A	N/A	N/A	N/A	N/A	N/A
18012017	130553	Uasin Gishu	Non-Relative	70	12	Married	Male headed	No	N/A	N/A	N/A	N/A				N/A	N/A	N/A	N/A	N/A	N/A	N/A	N/A			N/A	N/A	N/A	N/A	N/A	N/A	N/A	N/A	N/A	N/A	N/A	N/A	N/A	N/A	N/A	N/A	N/A	N/A	N/A	N/A	N/A	N/A	N/A	N/A
26012017	123955	Kiambu	Non-Relative	80	12	Married	Male headed	No	N/A	N/A	N/A	N/A				N/A	N/A	N/A	N/A	N/A	N/A	N/A	N/A			N/A	N/A	N/A	N/A	N/A	N/A	N/A	N/A	N/A	N/A	N/A	N/A	N/A	N/A	N/A	N/A	N/A	N/A	N/A	N/A	N/A	N/A	N/A	N/A
23012017	135443	Kiambu	Head	N/A	N/A			Yes	0	0	2	2				N/A	N/A	N/A	N/A	N/A	N/A	N/A	N/A			N/A	N/A	N/A	N/A	N/A	N/A	N/A	N/A	N/A	N/A	N/A	N/A	N/A	N/A	N/A	N/A	N/A	N/A	N/A	N/A	N/A	N/A	N/A	N/A
4012017	1708	Nyeri	Head	N/A	N/A			No	N/A	N/A	N/A	N/A				N/A	N/A	N/A	N/A	N/A	N/A	N/A	N/A			N/A	N/A	N/A	N/A	N/A	N/A	N/A	N/A	N/A	N/A	N/A	N/A	N/A	N/A	N/A	N/A	N/A	N/A	N/A	N/A	N/A	N/A	N/A	N/A
13012017	151814	Nyeri	Other relative	32	12	Married	Male headed	No	N/A	N/A	N/A	N/A	Yes	No		N/A	N/A	N/A	N/A	N/A	N/A	N/A	N/A			N/A	N/A	N/A	N/A	N/A	N/A	N/A	N/A	N/A	N/A	N/A	N/A	0.13	3	N/A	N/A	N/A	N/A	N/A	N/A	N/A	N/A	N/A	N/A
10012017	185456	Kakamega	Spouse	70	0	Married	Male headed	No	N/A	N/A	N/A	N/A	No			N/A	N/A	N/A	N/A	N/A	N/A	N/A	N/A			N/A	N/A	N/A	N/A	N/A	N/A	N/A	N/A	N/A	N/A	N/A	N/A	N/A	N/A	N/A	N/A	N/A	N/A	N/A	N/A	N/A	N/A	N/A	N/A
18012017	102450	Uasin Gishu	Spouse	36	8	Married	Male headed	Yes	2	1	1	0				N/A	N/A	N/A	N/A	N/A	N/A	N/A	N/A			N/A	N/A	N/A	N/A	N/A	N/A	N/A	N/A	N/A	N/A	N/A	N/A	N/A	N/A	N/A	N/A	N/A	N/A	N/A	N/A	N/A	N/A	N/A	N/A
24012017	113556	Kiambu	Head	N/A	N/A			No	N/A	N/A	N/A	N/A				N/A	N/A	N/A	N/A	N/A	N/A	N/A	N/A			N/A	N/A	N/A	N/A	N/A	N/A	N/A	N/A	N/A	N/A	N/A	N/A	N/A	N/A	N/A	N/A	N/A	N/A	N/A	N/A	N/A	N/A	N/A	N/A
12012017	152128	Kakamega	Head	N/A	N/A			No	N/A	N/A	N/A	N/A	Yes	No		N/A	N/A	N/A	N/A	N/A	N/A	N/A	N/A	No		N/A	N/A	N/A	N/A	N/A	N/A	N/A	N/A	1	0	0	0	N/A	0	N/A	N/A	N/A	N/A	N/A	N/A	N/A	N/A	N/A	N/A
27012017	170713	Kiambu	Head	N/A	N/A			Yes	0	0	0	1	No			N/A	N/A	N/A	N/A	N/A	N/A	N/A	N/A			N/A	N/A	N/A	N/A	N/A	N/A	N/A	N/A	N/A	N/A	N/A	N/A	N/A	N/A	N/A	N/A	N/A	N/A	N/A	N/A	N/A	N/A	N/A	N/A
9012017	131003	Kakamega	Non-Relative	60	16	Widowed	Male headed	No	N/A	N/A	N/A	N/A	Yes	Yes	Intensive	1	1	0	0	0	N/A	N/A	N/A			N/A	N/A	N/A	N/A	N/A	N/A	N/A	N/A	0	N/A	N/A	N/A	N/A	19	N/A	N/A	N/A	N/A	N/A	N/A	N/A	N/A	N/A	N/A
5012017	210449	Nyeri	Head	N/A	N/A			Yes	0	0	0	2				N/A	N/A	N/A	N/A	N/A	N/A	N/A	N/A			N/A	N/A	N/A	N/A	N/A	N/A	N/A	N/A	N/A	N/A	N/A	N/A	N/A	N/A	N/A	N/A	N/A	N/A	N/A	N/A	N/A	N/A	N/A	N/A
18012017	153641	Uasin Gishu	Head	N/A	N/A			Yes	0	1	2	1	Yes	Yes	Semi intensive (Backyard)	1	0	1	0	0	N/A	5	25000	Yes	Semi intensive (Backyard)	6	0	6	0	0	N/A	0	N/A	N/A	N/A	N/A	N/A	N/A	N/A	N/A	N/A	N/A	N/A	N/A	N/A	N/A	N/A	N/A	N/A
13012017	174519	Kakamega	Head	N/A	N/A			No	N/A	N/A	N/A	N/A	Yes	No		N/A	N/A	N/A	N/A	N/A	N/A	N/A	N/A	Yes	Semi intensive (Backyard)	1	0	1	0	0	N/A	0	N/A	N/A	N/A	N/A	N/A	N/A	N/A	N/A	0	3	0	0	N/A	0	N/A	N/A	N/A
27012017	122453	Kiambu	Head	N/A	N/A			Yes	0	2	1	2	Yes	No		N/A	N/A	N/A	N/A	N/A	N/A	N/A	N/A	Yes	Intensive	1	1	0	0	0	N/A	0	N/A	1	0	0	0	N/A	0	N/A	N/A	N/A	N/A	N/A	N/A	N/A	N/A	4	0
4012017	155741	Nyeri	Head	N/A	N/A			Yes	0	0	0	1	Yes	No		N/A	N/A	N/A	N/A	N/A	N/A	N/A	N/A			N/A	N/A	N/A	N/A	N/A	N/A	0	N/A	N/A	N/A	N/A	N/A	N/A	N/A	N/A	N/A	N/A	N/A	N/A	N/A	N/A	N/A	N/A	N/A
13012017	124150	Kakamega	Spouse	60	12	Married	Male headed	No	N/A	N/A	N/A	N/A				N/A	N/A	N/A	N/A	N/A	N/A	N/A	N/A			N/A	N/A	N/A	N/A	N/A	N/A	N/A	N/A	N/A	N/A	N/A	N/A	N/A	N/A	N/A	N/A	N/A	N/A	N/A	N/A	N/A	N/A	N/A	N/A
20012017	124540	Uasin Gishu	Spouse	39	14	Married	Male headed	Yes	2	3	0	0				N/A	N/A	N/A	N/A	N/A	N/A	N/A	N/A			N/A	N/A	N/A	N/A	N/A	N/A	N/A	N/A	N/A	N/A	N/A	N/A	N/A	N/A	N/A	N/A	N/A	N/A	N/A	N/A	N/A	N/A	N/A	N/A
9012017	184056	Kakamega	Spouse	69	8	Married	Male headed	Yes	1	1	0	4	Yes	No		N/A	N/A	N/A	N/A	N/A	N/A	N/A	N/A			N/A	N/A	N/A	N/A	N/A	N/A	N/A	N/A	N/A	N/A	N/A	N/A	0.12	3	N/A	0	N/A	N/A	N/A	N/A	N/A	N/A	N/A	N/A
27012017	121935	Kiambu	Head	N/A	N/A			Yes	0	0	0	1				N/A	N/A	N/A	N/A	N/A	N/A	N/A	N/A			N/A	N/A	N/A	N/A	N/A	N/A	N/A	N/A	N/A	N/A	N/A	N/A	N/A	N/A	N/A	N/A	N/A	N/A	N/A	N/A	N/A	N/A	N/A	N/A
18012017	135442	Uasin Gishu	Head	N/A	N/A			Yes	0	0	2	1				N/A	N/A	N/A	N/A	N/A	N/A	N/A	N/A			N/A	N/A	N/A	N/A	N/A	N/A	N/A	N/A	N/A	N/A	N/A	N/A	N/A	N/A	N/A	N/A	N/A	N/A	N/A	N/A	N/A	N/A	N/A	N/A
7012017	95928	Nyeri	Spouse	70	7	Married	Male headed	Yes	1	0	1	4				N/A	N/A	N/A	N/A	N/A	N/A	N/A	N/A			N/A	N/A	N/A	N/A	N/A	N/A	N/A	N/A	N/A	N/A	N/A	N/A	N/A	N/A	N/A	N/A	N/A	N/A	N/A	N/A	N/A	N/A	N/A	N/A
21012017	110039	Uasin Gishu	Head	N/A	N/A			Yes	0	3	0	0	No			N/A	N/A	N/A	N/A	N/A	N/A	N/A	N/A			N/A	N/A	N/A	N/A	N/A	N/A	N/A	N/A	N/A	N/A	N/A	N/A	N/A	N/A	N/A	N/A	N/A	N/A	N/A	N/A	N/A	N/A	N/A	N/A
5012017	132131	Nyeri	Head	N/A	N/A			No	N/A	N/A	N/A	N/A				N/A	N/A	N/A	N/A	N/A	N/A	N/A	N/A			N/A	N/A	N/A	N/A	N/A	N/A	N/A	N/A	N/A	N/A	N/A	N/A	N/A	N/A	N/A	N/A	N/A	N/A	N/A	N/A	N/A	N/A	N/A	N/A
7012017	124648	Nyeri	Head	N/A	N/A			Yes	0	0	0	3				N/A	N/A	N/A	N/A	N/A	N/A	N/A	N/A			N/A	N/A	N/A	N/A	N/A	N/A	N/A	N/A	N/A	N/A	N/A	N/A	N/A	N/A	N/A	N/A	N/A	N/A	N/A	N/A	N/A	N/A	N/A	N/A
13012017	161931	Kakamega	Spouse	65	12	Married	Male headed	Yes	1	0	2	1				N/A	N/A	N/A	N/A	N/A	N/A	N/A	N/A			N/A	N/A	N/A	N/A	N/A	N/A	N/A	N/A	N/A	N/A	N/A	N/A	N/A	N/A	N/A	N/A	N/A	N/A	N/A	N/A	N/A	N/A	N/A	N/A
7022017	211144	Kakamega	Head	N/A	N/A			Yes	0	0	0	6				N/A	N/A	N/A	N/A	N/A	N/A	N/A	N/A			N/A	N/A	N/A	N/A	N/A	N/A	N/A	N/A	N/A	N/A	N/A	N/A	N/A	N/A	N/A	N/A	N/A	N/A	N/A	N/A	N/A	N/A	N/A	N/A
9012017	132824	Kakamega	Head	N/A	N/A			No	N/A	N/A	N/A	N/A				N/A	N/A	N/A	N/A	N/A	N/A	N/A	N/A			N/A	N/A	N/A	N/A	N/A	N/A	N/A	N/A	N/A	N/A	N/A	N/A	N/A	N/A	N/A	N/A	N/A	N/A	N/A	N/A	N/A	N/A	N/A	N/A
18012017	104004	Uasin Gishu	Head	N/A	N/A			No	N/A	N/A	N/A	N/A				N/A	N/A	N/A	N/A	N/A	N/A	N/A	N/A			N/A	N/A	N/A	N/A	N/A	N/A	N/A	N/A	N/A	N/A	N/A	N/A	N/A	N/A	N/A	N/A	N/A	N/A	N/A	N/A	N/A	N/A	N/A	N/A
12012017	142032	Kakamega	Head	N/A	N/A			Yes	2	1	3	0	Yes	No		N/A	N/A	N/A	N/A	N/A	N/A	N/A	N/A	No		N/A	N/A	N/A	N/A	N/A	N/A	N/A	N/A	3	0	0	0	N/A	0	N/A	N/A	N/A	N/A	N/A	N/A	N/A	N/A	N/A	N/A
10012017	121652	Kakamega	Head	N/A	N/A			Yes	0	1	4	1	No			N/A	N/A	N/A	N/A	N/A	N/A	N/A	N/A			N/A	N/A	N/A	N/A	N/A	N/A	N/A	N/A	N/A	N/A	N/A	N/A	N/A	N/A	N/A	N/A	N/A	N/A	N/A	N/A	N/A	N/A	N/A	N/A
18012017	112124	Uasin Gishu	Spouse	31	8	Married	Male headed	Yes	1	2	0	0				N/A	N/A	N/A	N/A	N/A	N/A	N/A	N/A			N/A	N/A	N/A	N/A	N/A	N/A	N/A	N/A	N/A	N/A	N/A	N/A	N/A	N/A	N/A	N/A	N/A	N/A	N/A	N/A	N/A	N/A	N/A	N/A
25012017	101228	Kiambu	Daughter	70	16	Married	Male headed	No	N/A	N/A	N/A	N/A				N/A	N/A	N/A	N/A	N/A	N/A	N/A	N/A			N/A	N/A	N/A	N/A	N/A	N/A	N/A	N/A	N/A	N/A	N/A	N/A	N/A	N/A	N/A	N/A	N/A	N/A	N/A	N/A	N/A	N/A	N/A	N/A
10012017	114252	Kakamega	Spouse	37	1	Married	Male headed	Yes	2	1	0	0	Yes	No		N/A	N/A	N/A	N/A	N/A	N/A	N/A	N/A			N/A	N/A	N/A	N/A	N/A	N/A	N/A	N/A	N/A	N/A	N/A	N/A	N/A	N/A	N/A	N/A	N/A	N/A	N/A	N/A	N/A	N/A	N/A	N/A
3012017	184550	Nyeri	Head	N/A	N/A			Yes	4	2	2	2				N/A	N/A	N/A	N/A	N/A	N/A	N/A	N/A			N/A	N/A	N/A	N/A	N/A	N/A	N/A	N/A	N/A	N/A	N/A	N/A	N/A	N/A	N/A	N/A	N/A	N/A	N/A	N/A	N/A	N/A	N/A	N/A
13012017	113320	Kakamega	Head	N/A	N/A			Yes	0	0	2	7				N/A	N/A	N/A	N/A	N/A	N/A	N/A	N/A			N/A	N/A	N/A	N/A	N/A	N/A	N/A	N/A	N/A	N/A	N/A	N/A	N/A	N/A	N/A	N/A	N/A	N/A	N/A	N/A	N/A	N/A	N/A	N/A
13012017	152344	Nyeri	Head	N/A	N/A			No	N/A	N/A	N/A	N/A	Yes	Yes	Intensive	2	0	0	2	0	N/A	N/A	N/A			N/A	N/A	N/A	N/A	N/A	N/A	N/A	N/A	0	N/A	N/A	N/A	N/A	28	N/A	N/A	N/A	N/A	N/A	N/A	N/A	N/A	N/A	N/A
25012017	152052	Kiambu	Head	N/A	N/A			Yes	0	2	1	1				N/A	N/A	N/A	N/A	N/A	N/A	N/A	N/A			N/A	N/A	N/A	N/A	N/A	N/A	N/A	N/A	N/A	N/A	N/A	N/A	N/A	N/A	N/A	N/A	N/A	N/A	N/A	N/A	N/A	N/A	N/A	N/A
10012017	92608	Kakamega	Spouse	64	12	Married	Male headed	Yes	4	0	1	2				N/A	N/A	N/A	N/A	N/A	N/A	N/A	N/A			N/A	N/A	N/A	N/A	N/A	N/A	N/A	N/A	N/A	N/A	N/A	N/A	N/A	N/A	N/A	N/A	N/A	N/A	N/A	N/A	N/A	N/A	N/A	N/A
24012017	163646	Kiambu	Spouse	42	12	Married	Male headed	Yes	1	2	0	2	Yes	No		N/A	N/A	N/A	N/A	N/A	N/A	N/A	N/A	No		N/A	N/A	N/A	N/A	N/A	N/A	N/A	N/A	0	1	0	0	N/A	0	N/A	N/A	N/A	N/A	N/A	N/A	N/A	N/A	N/A	N/A
18012017	115935	Uasin Gishu	Head	N/A	N/A			Yes	0	1	0	5				N/A	N/A	N/A	N/A	N/A	N/A	N/A	N/A			N/A	N/A	N/A	N/A	N/A	N/A	N/A	N/A	N/A	N/A	N/A	N/A	N/A	N/A	N/A	N/A	N/A	N/A	N/A	N/A	N/A	N/A	N/A	N/A
20012017	121506	Uasin Gishu	Spouse	48	12	Married	Male headed	Yes	0	1	1	1				N/A	N/A	N/A	N/A	N/A	N/A	N/A	N/A			N/A	N/A	N/A	N/A	N/A	N/A	N/A	N/A	N/A	N/A	N/A	N/A	N/A	N/A	N/A	N/A	N/A	N/A	N/A	N/A	N/A	N/A	N/A	N/A
18012017	154735	Uasin Gishu	Head	N/A	N/A			Yes	1	1	0	0				N/A	N/A	N/A	N/A	N/A	N/A	N/A	N/A			N/A	N/A	N/A	N/A	N/A	N/A	N/A	N/A	N/A	N/A	N/A	N/A	N/A	N/A	N/A	N/A	N/A	N/A	N/A	N/A	N/A	N/A	N/A	N/A
13012017	143111	Kakamega	Head	N/A	N/A			Yes	3	0	0	4				N/A	N/A	N/A	N/A	N/A	N/A	N/A	N/A			N/A	N/A	N/A	N/A	N/A	N/A	N/A	N/A	N/A	N/A	N/A	N/A	N/A	N/A	N/A	N/A	N/A	N/A	N/A	N/A	N/A	N/A	N/A	N/A
11012017	102936	Kakamega	Spouse	55	4	Married	Male headed	Yes	1	0	0	0				N/A	N/A	N/A	N/A	N/A	N/A	N/A	N/A			N/A	N/A	N/A	N/A	N/A	N/A	N/A	N/A	N/A	N/A	N/A	N/A	N/A	N/A	N/A	N/A	N/A	N/A	N/A	N/A	N/A	N/A	N/A	N/A
4012017	224919	Nyeri	Spouse	49	16	Married	Male headed	Yes	0	0	0	2	No			N/A	N/A	N/A	N/A	N/A	N/A	N/A	N/A			N/A	N/A	N/A	N/A	N/A	N/A	N/A	N/A	N/A	N/A	N/A	N/A	N/A	N/A	N/A	N/A	N/A	N/A	N/A	N/A	N/A	N/A	N/A	N/A
26012017	202817	Kiambu	Head	N/A	N/A			Yes	0	0	2	2	Yes	No		N/A	N/A	N/A	N/A	N/A	N/A	N/A	N/A	Yes	Intensive	2	2	0	0	0	N/A	0	N/A	N/A	N/A	N/A	N/A	N/A	N/A	N/A	N/A	N/A	N/A	N/A	N/A	N/A	N/A	N/A	N/A
4012017	172159	Nyeri	Head	N/A	N/A			Yes	2	0	1	1				N/A	N/A	N/A	N/A	N/A	N/A	N/A	N/A			N/A	N/A	N/A	N/A	N/A	N/A	N/A	N/A	N/A	N/A	N/A	N/A	N/A	N/A	N/A	N/A	N/A	N/A	N/A	N/A	N/A	N/A	N/A	N/A
5012017	122237	Nyeri	Spouse	69	12	Married	Male headed	Yes	0	0	0	2				N/A	N/A	N/A	N/A	N/A	N/A	N/A	N/A			N/A	N/A	N/A	N/A	N/A	N/A	N/A	N/A	N/A	N/A	N/A	N/A	N/A	N/A	N/A	N/A	N/A	N/A	N/A	N/A	N/A	N/A	N/A	N/A
9012017	144235	Kakamega	Head	N/A	N/A			Yes	0	1	1	0				N/A	N/A	N/A	N/A	N/A	N/A	N/A	N/A			N/A	N/A	N/A	N/A	N/A	N/A	N/A	N/A	N/A	N/A	N/A	N/A	N/A	N/A	N/A	N/A	N/A	N/A	N/A	N/A	N/A	N/A	N/A	N/A
7022017	3344	Kiambu	Head	N/A	N/A			Yes	0	1	1	0	Yes	No		N/A	N/A	N/A	N/A	N/A	N/A	N/A	N/A	No		N/A	N/A	N/A	N/A	N/A	N/A	N/A	N/A	0	1	0	0	N/A	0	N/A	N/A	N/A	N/A	0	N/A	9	100000	N/A	N/A
6012017	222631	Nyeri	Spouse	65	12	Married	Male headed	Yes	1	1	0	0				N/A	N/A	N/A	N/A	N/A	N/A	N/A	N/A			N/A	N/A	N/A	N/A	N/A	N/A	N/A	N/A	N/A	N/A	N/A	N/A	N/A	N/A	N/A	N/A	N/A	N/A	N/A	N/A	N/A	N/A	N/A	N/A
10012017	94916	Kakamega	Spouse	50	12	Married	Male headed	Yes	2	2	3	6				N/A	N/A	N/A	N/A	N/A	N/A	N/A	N/A			N/A	N/A	N/A	N/A	N/A	N/A	N/A	N/A	N/A	N/A	N/A	N/A	N/A	N/A	N/A	N/A	N/A	N/A	N/A	N/A	N/A	N/A	N/A	N/A
18012017	103957	Uasin Gishu	Head	N/A	N/A			Yes	0	0	3	2				N/A	N/A	N/A	N/A	N/A	N/A	N/A	N/A			N/A	N/A	N/A	N/A	N/A	N/A	N/A	N/A	N/A	N/A	N/A	N/A	N/A	N/A	N/A	N/A	N/A	N/A	N/A	N/A	N/A	N/A	N/A	N/A
13012017	131320	Kakamega	Spouse	48	4	Married	Male headed	Yes	0	0	2	1	Yes	No		N/A	N/A	N/A	N/A	N/A	N/A	N/A	N/A	No		N/A	N/A	N/A	N/A	N/A	N/A	N/A	N/A	N/A	N/A	N/A	N/A	N/A	N/A	N/A	0	3	0	0	N/A	0	N/A	N/A	N/A
12012017	110922	Kakamega	Head	N/A	N/A			Yes	0	1	1	0	Yes	No		N/A	N/A	N/A	N/A	N/A	N/A	N/A	N/A	Yes	Extensive	1	0	1	0	0	N/A	0	N/A	N/A	N/A	N/A	N/A	N/A	N/A	N/A	N/A	N/A	N/A	N/A	N/A	N/A	N/A	0	1
16012017	180005	Uasin Gishu	Head	N/A	N/A			Yes	1	3	3	1				N/A	N/A	N/A	N/A	N/A	N/A	N/A	N/A			N/A	N/A	N/A	N/A	N/A	N/A	N/A	N/A	N/A	N/A	N/A	N/A	N/A	N/A	N/A	N/A	N/A	N/A	N/A	N/A	N/A	N/A	N/A	N/A
3012017	1600	Nyeri	Head	N/A	N/A			No	N/A	N/A	N/A	N/A	Yes	Yes	Semi intensive (Backyard)	1	0	1	0	0	N/A	N/A	N/A			N/A	N/A	N/A	N/A	N/A	N/A	N/A	N/A	0	N/A	N/A	2	N/A	N/A	N/A	N/A	N/A	N/A	N/A	N/A	N/A	N/A	N/A	N/A
6012017	150335	Nyeri	Head	N/A	N/A			Yes	1	0	2	3				N/A	N/A	N/A	N/A	N/A	N/A	N/A	N/A			N/A	N/A	N/A	N/A	N/A	N/A	N/A	N/A	N/A	N/A	N/A	N/A	N/A	N/A	N/A	N/A	N/A	N/A	N/A	N/A	N/A	N/A	N/A	N/A
6012017	144721	Nyeri	Spouse	42	12	Married	Male headed	Yes	0	1	1	2	Yes	Yes	Semi intensive (Backyard)	1	0	0	1	0	N/A	N/A	N/A			N/A	N/A	N/A	N/A	N/A	N/A	N/A	N/A	0	N/A	N/A	N/A	N/A	11	N/A	N/A	N/A	N/A	N/A	N/A	N/A	N/A	N/A	N/A
12012017	171628	Kakamega	Head	N/A	N/A			Yes	0	0	1	3	Yes	Yes	Semi intensive (Backyard)	1	0	1	0	0	N/A	0	N/A	Yes	Semi intensive (Backyard)	1	0	1	0	0	N/A	0	N/A	N/A	N/A	N/A	N/A	N/A	N/A	N/A	N/A	N/A	N/A	N/A	N/A	N/A	N/A	N/A	N/A
5012017	165233	Nyeri	Head	N/A	N/A			No	N/A	N/A	N/A	N/A	Yes	No		N/A	N/A	N/A	N/A	N/A	N/A	N/A	N/A			N/A	N/A	N/A	N/A	N/A	N/A	0	N/A	0	N/A	N/A	N/A	N/A	N/A	N/A	N/A	N/A	N/A	N/A	N/A	N/A	N/A	N/A	N/A
26012017	142513	Kiambu	Head	N/A	N/A			No	N/A	N/A	N/A	N/A				N/A	N/A	N/A	N/A	N/A	N/A	N/A	N/A			N/A	N/A	N/A	N/A	N/A	N/A	N/A	N/A	N/A	N/A	N/A	N/A	N/A	N/A	N/A	N/A	N/A	N/A	N/A	N/A	N/A	N/A	N/A	N/A
24012017	120745	Kiambu	Head	N/A	N/A			Yes	3	2	0	0	Yes	No		N/A	N/A	N/A	N/A	N/A	N/A	N/A	N/A	Yes	Intensive	2	0	0	2	0	N/A	0	N/A	N/A	N/A	N/A	N/A	N/A	N/A	N/A	N/A	N/A	N/A	N/A	N/A	N/A	N/A	N/A	N/A
13012017	163726	Kakamega	Spouse	50	16	Married	Male headed	Yes	0	1	2	0	Yes	No		N/A	N/A	N/A	N/A	N/A	N/A	N/A	N/A	No		N/A	N/A	N/A	N/A	N/A	N/A	N/A	N/A	N/A	N/A	N/A	0	N/A	0	N/A	N/A	N/A	N/A	N/A	N/A	N/A	N/A	N/A	N/A
17012017	102352	Uasin Gishu	Head	N/A	N/A			Yes	1	2	1	0				N/A	N/A	N/A	N/A	N/A	N/A	N/A	N/A			N/A	N/A	N/A	N/A	N/A	N/A	N/A	N/A	N/A	N/A	N/A	N/A	N/A	N/A	N/A	N/A	N/A	N/A	N/A	N/A	N/A	N/A	N/A	N/A
21012017	132833	Uasin Gishu	Spouse	54	12	Married	Male headed	Yes	0	0	3	2				N/A	N/A	N/A	N/A	N/A	N/A	N/A	N/A			N/A	N/A	N/A	N/A	N/A	N/A	N/A	N/A	N/A	N/A	N/A	N/A	N/A	N/A	N/A	N/A	N/A	N/A	N/A	N/A	N/A	N/A	N/A	N/A
17012017	105649	Uasin Gishu	Spouse	35	8	Married	Male headed	Yes	1	2	0	0	Yes	Yes	Semi intensive (Backyard)	1	0	0	1	0	N/A	0	N/A	Yes	Semi intensive (Backyard)	4	0	0	4	0	N/A	0	N/A	0	0	1	0	N/A	0	N/A	0	0	4	0	N/A	0	N/A	N/A	N/A
6012017	154615	Nyeri	Head	N/A	N/A			Yes	0	0	0	1				N/A	N/A	N/A	N/A	N/A	N/A	N/A	N/A			N/A	N/A	N/A	N/A	N/A	N/A	N/A	N/A	N/A	N/A	N/A	N/A	N/A	N/A	N/A	N/A	N/A	N/A	N/A	N/A	N/A	N/A	N/A	N/A
3012017	121744	Nyeri	Spouse	42	12	Married	Male headed	Yes	4	2	2	0	Yes	No		N/A	N/A	N/A	N/A	N/A	N/A	N/A	N/A			N/A	N/A	N/A	N/A	N/A	N/A	N/A	N/A	0	N/A	N/A	N/A	N/A	8	N/A	N/A	N/A	N/A	N/A	N/A	N/A	N/A	N/A	N/A
17012017	210300	Uasin Gishu	Head	N/A	N/A			Yes	0	2	0	3	Yes	No		N/A	N/A	N/A	N/A	N/A	N/A	N/A	N/A	Yes	Intensive	1	1	0	0	0	N/A	2	36000	N/A	N/A	N/A	N/A	N/A	N/A	N/A	N/A	N/A	N/A	N/A	N/A	N/A	N/A	7	0
7012017	95249	Nyeri	Head	N/A	N/A			No	N/A	N/A	N/A	N/A				N/A	N/A	N/A	N/A	N/A	N/A	N/A	N/A			N/A	N/A	N/A	N/A	N/A	N/A	N/A	N/A	N/A	N/A	N/A	N/A	N/A	N/A	N/A	N/A	N/A	N/A	N/A	N/A	N/A	N/A	N/A	N/A
23012017	121839	Kiambu	Head	N/A	N/A			Yes	1	1	1	0	Yes	No		N/A	N/A	N/A	N/A	N/A	N/A	N/A	N/A	No		N/A	N/A	N/A	N/A	N/A	N/A	N/A	N/A	N/A	N/A	N/A	N/A	N/A	N/A	N/A	N/A	N/A	N/A	N/A	N/A	N/A	N/A	12	0
5012017	110029	Nyeri	Head	N/A	N/A			No	N/A	N/A	N/A	N/A				N/A	N/A	N/A	N/A	N/A	N/A	N/A	N/A			N/A	N/A	N/A	N/A	N/A	N/A	N/A	N/A	N/A	N/A	N/A	N/A	N/A	N/A	N/A	N/A	N/A	N/A	N/A	N/A	N/A	N/A	N/A	N/A
5012017	131326	Nyeri	Head	N/A	N/A			Yes	0	2	0	0				N/A	N/A	N/A	N/A	N/A	N/A	N/A	N/A			N/A	N/A	N/A	N/A	N/A	N/A	N/A	N/A	N/A	N/A	N/A	N/A	N/A	N/A	N/A	N/A	N/A	N/A	N/A	N/A	N/A	N/A	N/A	N/A
11012017	131444	Kakamega	Head	N/A	N/A			Yes	0	1	2	1	Yes	Yes	Extensive	2	2	0	0	0	N/A	1	15000	No		N/A	N/A	N/A	N/A	N/A	N/A	N/A	N/A	4	0	0	0	N/A	0	N/A	N/A	N/A	N/A	N/A	N/A	N/A	N/A	4	0
18012017	113310	Uasin Gishu	Spouse	67	4	Married	Male headed	Yes	2	1	0	3				N/A	N/A	N/A	N/A	N/A	N/A	N/A	N/A			N/A	N/A	N/A	N/A	N/A	N/A	N/A	N/A	N/A	N/A	N/A	N/A	N/A	N/A	N/A	N/A	N/A	N/A	N/A	N/A	N/A	N/A	N/A	N/A
11012017	105001	Kakamega	Head	N/A	N/A			Yes	0	0	2	3	Yes	No		N/A	N/A	N/A	N/A	N/A	N/A	N/A	N/A	No		N/A	N/A	N/A	N/A	N/A	N/A	N/A	N/A	1	0	0	0	N/A	0	N/A	2	0	0	0	N/A	0	N/A	N/A	N/A
17012017	121210	Uasin Gishu	Head	N/A	N/A			Yes	0	1	5	3	Yes	Yes	Semi intensive (Backyard)	1	0	0	1	0	N/A	0	N/A	Yes	Semi intensive (Backyard)	2	0	0	2	0	N/A	0	N/A	N/A	N/A	N/A	N/A	N/A	N/A	N/A	N/A	N/A	N/A	N/A	N/A	N/A	N/A	N/A	N/A
18012017	132220	Uasin Gishu	Head	N/A	N/A			No	N/A	N/A	N/A	N/A				N/A	N/A	N/A	N/A	N/A	N/A	N/A	N/A			N/A	N/A	N/A	N/A	N/A	N/A	N/A	N/A	N/A	N/A	N/A	N/A	N/A	N/A	N/A	N/A	N/A	N/A	N/A	N/A	N/A	N/A	N/A	N/A
3012017	63438	Nyeri	Spouse	67	10	Married	Male headed	No	N/A	N/A	N/A	N/A	Yes	No		N/A	N/A	N/A	N/A	N/A	N/A	N/A	N/A			N/A	N/A	N/A	N/A	N/A	N/A	N/A	N/A	N/A	N/A	N/A	N/A	N/A	N/A	N/A	N/A	N/A	N/A	N/A	N/A	N/A	N/A	N/A	N/A
21012017	104626	Uasin Gishu	Head	N/A	N/A			Yes	1	2	0	0				N/A	N/A	N/A	N/A	N/A	N/A	N/A	N/A			N/A	N/A	N/A	N/A	N/A	N/A	N/A	N/A	N/A	N/A	N/A	N/A	N/A	N/A	N/A	N/A	N/A	N/A	N/A	N/A	N/A	N/A	N/A	N/A
12012017	120221	Kakamega	Head	N/A	N/A			Yes	1	1	1	0	No			N/A	N/A	N/A	N/A	N/A	N/A	N/A	N/A			N/A	N/A	N/A	N/A	N/A	N/A	N/A	N/A	N/A	N/A	N/A	N/A	N/A	N/A	N/A	N/A	N/A	N/A	N/A	N/A	N/A	N/A	N/A	N/A
6012017	103640	Nyeri	Head	N/A	N/A			No	N/A	N/A	N/A	N/A	Yes	Yes	Intensive	1	1	0	0	0	N/A	N/A	N/A			N/A	N/A	N/A	N/A	N/A	N/A	N/A	N/A	0	N/A	N/A	N/A	N/A	N/A	N/A	N/A	N/A	N/A	N/A	N/A	N/A	N/A	N/A	N/A
27012017	140428	Kiambu	Spouse	43	12	Married	Male headed	Yes	0	0	2	0	No			N/A	N/A	N/A	N/A	N/A	N/A	N/A	N/A			N/A	N/A	N/A	N/A	N/A	N/A	N/A	N/A	N/A	N/A	N/A	N/A	N/A	N/A	N/A	N/A	N/A	N/A	N/A	N/A	N/A	N/A	N/A	N/A
18012017	113617	Uasin Gishu	Spouse	55	13	Married	Male headed	Yes	0	0	0	4				N/A	N/A	N/A	N/A	N/A	N/A	N/A	N/A			N/A	N/A	N/A	N/A	N/A	N/A	N/A	N/A	N/A	N/A	N/A	N/A	N/A	N/A	N/A	N/A	N/A	N/A	N/A	N/A	N/A	N/A	N/A	N/A
28012017	131506	Kiambu	Spouse	57	14	Married	Male headed	Yes	0	0	0	4	Yes	No		N/A	N/A	N/A	N/A	N/A	N/A	N/A	N/A	Yes	Intensive	1	0	1	0	0	N/A	0	N/A	N/A	N/A	N/A	N/A	N/A	N/A	N/A	N/A	N/A	N/A	N/A	N/A	N/A	N/A	N/A	N/A
18012017	164347	Uasin Gishu	Head	N/A	N/A			Yes	0	3	1	1				N/A	N/A	N/A	N/A	N/A	N/A	N/A	N/A			N/A	N/A	N/A	N/A	N/A	N/A	N/A	N/A	N/A	N/A	N/A	N/A	N/A	N/A	N/A	N/A	N/A	N/A	N/A	N/A	N/A	N/A	N/A	N/A
17012017	102305	Uasin Gishu	Son	54	7	Widowed	Female headed	No	N/A	N/A	N/A	N/A				N/A	N/A	N/A	N/A	N/A	N/A	N/A	N/A			N/A	N/A	N/A	N/A	N/A	N/A	N/A	N/A	N/A	N/A	N/A	N/A	N/A	N/A	N/A	N/A	N/A	N/A	N/A	N/A	N/A	N/A	N/A	N/A
16012017	130313	Uasin Gishu	Head	N/A	N/A			Yes	0	2	1	3				N/A	N/A	N/A	N/A	N/A	N/A	N/A	N/A			N/A	N/A	N/A	N/A	N/A	N/A	N/A	N/A	N/A	N/A	N/A	N/A	N/A	N/A	N/A	N/A	N/A	N/A	N/A	N/A	N/A	N/A	N/A	N/A
26012017	123147	Kiambu	Spouse	53	7	Married	Male headed	No	N/A	N/A	N/A	N/A				N/A	N/A	N/A	N/A	N/A	N/A	N/A	N/A			N/A	N/A	N/A	N/A	N/A	N/A	N/A	N/A	N/A	N/A	N/A	N/A	N/A	N/A	N/A	N/A	N/A	N/A	N/A	N/A	N/A	N/A	N/A	N/A
19012017	153642	Uasin Gishu	Spouse	54	12	Married	Male headed	Yes	0	2	4	0				N/A	N/A	N/A	N/A	N/A	N/A	N/A	N/A			N/A	N/A	N/A	N/A	N/A	N/A	N/A	N/A	N/A	N/A	N/A	N/A	N/A	N/A	N/A	N/A	N/A	N/A	N/A	N/A	N/A	N/A	N/A	N/A
19012017	145136	Uasin Gishu	Spouse	46	12	Married	Male headed	Yes	0	1	2	2				N/A	N/A	N/A	N/A	N/A	N/A	N/A	N/A			N/A	N/A	N/A	N/A	N/A	N/A	N/A	N/A	N/A	N/A	N/A	N/A	N/A	N/A	N/A	N/A	N/A	N/A	N/A	N/A	N/A	N/A	N/A	N/A
20012017	101205	Uasin Gishu	Spouse	65	10	Married	Male headed	Yes	0	1	1	0				N/A	N/A	N/A	N/A	N/A	N/A	N/A	N/A			N/A	N/A	N/A	N/A	N/A	N/A	N/A	N/A	N/A	N/A	N/A	N/A	N/A	N/A	N/A	N/A	N/A	N/A	N/A	N/A	N/A	N/A	N/A	N/A
16012017	143717	Uasin Gishu	Spouse	59	7	Married	Male headed	Yes	0	0	1	1				N/A	N/A	N/A	N/A	N/A	N/A	N/A	N/A			N/A	N/A	N/A	N/A	N/A	N/A	N/A	N/A	N/A	N/A	N/A	N/A	N/A	N/A	N/A	N/A	N/A	N/A	N/A	N/A	N/A	N/A	N/A	N/A
11012017	162411	Kakamega	Head	N/A	N/A			Yes	3	0	0	2	Yes	No		N/A	N/A	N/A	N/A	N/A	N/A	N/A	N/A	Yes	Semi intensive (Backyard)	1	1	0	0	0	N/A	3	39000	N/A	N/A	N/A	N/A	N/A	N/A	N/A	N/A	N/A	N/A	N/A	N/A	N/A	N/A	N/A	N/A
7012017	132931	Nyeri	Head	N/A	N/A			Yes	1	2	2	1				N/A	N/A	N/A	N/A	N/A	N/A	N/A	N/A			N/A	N/A	N/A	N/A	N/A	N/A	N/A	N/A	N/A	N/A	N/A	N/A	N/A	N/A	N/A	N/A	N/A	N/A	N/A	N/A	N/A	N/A	N/A	N/A
18012017	134945	Uasin Gishu	Head	N/A	N/A			Yes	0	1	1	0				N/A	N/A	N/A	N/A	N/A	N/A	N/A	N/A			N/A	N/A	N/A	N/A	N/A	N/A	N/A	N/A	N/A	N/A	N/A	N/A	N/A	N/A	N/A	N/A	N/A	N/A	N/A	N/A	N/A	N/A	N/A	N/A
16012017	142151	Uasin Gishu	Head	N/A	N/A			Yes	2	0	0	0				N/A	N/A	N/A	N/A	N/A	N/A	N/A	N/A			N/A	N/A	N/A	N/A	N/A	N/A	N/A	N/A	N/A	N/A	N/A	N/A	N/A	N/A	N/A	N/A	N/A	N/A	N/A	N/A	N/A	N/A	N/A	N/A
10012017	154320	Kakamega	Spouse	58	10	Married	Male headed	Yes	0	0	1	2	Yes	Yes	Extensive	1	1	0	0	0	N/A	0	N/A	No		N/A	N/A	N/A	N/A	N/A	N/A	N/A	N/A	N/A	N/A	N/A	N/A	N/A	N/A	N/A	N/A	N/A	N/A	N/A	N/A	N/A	N/A	N/A	N/A
7022017	3037	Kiambu	Spouse	54	14	Married	Male headed	Yes	0	0	2	0				N/A	N/A	N/A	N/A	N/A	N/A	N/A	N/A			N/A	N/A	N/A	N/A	N/A	N/A	N/A	N/A	N/A	N/A	N/A	N/A	N/A	N/A	N/A	N/A	N/A	N/A	N/A	N/A	N/A	N/A	N/A	N/A
21012017	103157	Uasin Gishu	Spouse	28	8	Married	Male headed	Yes	1	2	0	0	Yes	Yes	Semi intensive (Backyard)	1	0	1	0	0	N/A	0	N/A	Yes	Semi intensive (Backyard)	2	0	2	0	0	N/A	0	N/A	N/A	N/A	N/A	N/A	N/A	N/A	N/A	N/A	N/A	N/A	N/A	N/A	N/A	N/A	N/A	N/A
23012017	211523	Kiambu	Head	N/A	N/A			Yes	1	1	0	0	Yes	No		N/A	N/A	N/A	N/A	N/A	N/A	N/A	N/A	Yes	Semi intensive (Backyard)	1	1	0	0	0	N/A	2	12000	N/A	N/A	N/A	N/A	N/A	N/A	N/A	N/A	N/A	N/A	N/A	N/A	N/A	N/A	N/A	N/A
12012017	95427	Kakamega	Head	N/A	N/A			Yes	0	1	5	0	No			N/A	N/A	N/A	N/A	N/A	N/A	N/A	N/A			N/A	N/A	N/A	N/A	N/A	N/A	N/A	N/A	N/A	N/A	N/A	N/A	N/A	N/A	N/A	N/A	N/A	N/A	N/A	N/A	N/A	N/A	N/A	N/A
27012017	131001	Kiambu	Head	N/A	N/A			Yes	0	1	3	1	Yes	No		N/A	N/A	N/A	N/A	N/A	N/A	N/A	N/A	No		N/A	N/A	N/A	N/A	N/A	N/A	N/A	N/A	0	2	0	2	6000	0	N/A	N/A	N/A	N/A	N/A	N/A	N/A	N/A	N/A	N/A
9012017	164647	Kakamega	Head	N/A	N/A			Yes	0	2	1	1				N/A	N/A	N/A	N/A	N/A	N/A	N/A	N/A			N/A	N/A	N/A	N/A	N/A	N/A	N/A	N/A	N/A	N/A	N/A	N/A	N/A	N/A	N/A	N/A	N/A	N/A	N/A	N/A	N/A	N/A	N/A	N/A
4012017	163151	Nyeri	Spouse	55	7	Married	Male headed	Yes	0	1	2	0	Yes	Yes	Semi intensive (Backyard)	2	0	0	2	0	N/A	N/A	N/A			N/A	N/A	N/A	N/A	N/A	N/A	0	N/A	0	N/A	N/A	N/A	N/A	N/A	N/A	N/A	N/A	N/A	N/A	N/A	N/A	N/A	N/A	N/A
16012017	180210	Uasin Gishu	Head	N/A	N/A			Yes	0	0	0	4				N/A	N/A	N/A	N/A	N/A	N/A	N/A	N/A			N/A	N/A	N/A	N/A	N/A	N/A	N/A	N/A	N/A	N/A	N/A	N/A	N/A	N/A	N/A	N/A	N/A	N/A	N/A	N/A	N/A	N/A	N/A	N/A
7012017	105614	Nyeri	Head	N/A	N/A			Yes	0	0	1	4				N/A	N/A	N/A	N/A	N/A	N/A	N/A	N/A			N/A	N/A	N/A	N/A	N/A	N/A	N/A	N/A	N/A	N/A	N/A	N/A	N/A	N/A	N/A	N/A	N/A	N/A	N/A	N/A	N/A	N/A	N/A	N/A
19012017	182137	Uasin Gishu	Spouse	60	12	Married	Male headed	Yes	1	0	0	3				N/A	N/A	N/A	N/A	N/A	N/A	N/A	N/A			N/A	N/A	N/A	N/A	N/A	N/A	N/A	N/A	N/A	N/A	N/A	N/A	N/A	N/A	N/A	N/A	N/A	N/A	N/A	N/A	N/A	N/A	N/A	N/A
7022017	3540	Kiambu	Head	N/A	N/A			No	N/A	N/A	N/A	N/A	Yes	No		N/A	N/A	N/A	N/A	N/A	N/A	N/A	N/A	No		N/A	N/A	N/A	N/A	N/A	N/A	N/A	N/A	N/A	N/A	N/A	N/A	N/A	N/A	N/A	1	0	0	1	3000	0	N/A	N/A	N/A
24012017	161832	Kiambu	Head	N/A	N/A			Yes	2	3	0	0	Yes	Yes	Intensive	6	0	0	6	0	N/A	2	18000	Yes	Intensive	1	0	0	1	0	N/A	0	N/A	0	0	3	0	N/A	0	N/A	0	0	6	0	N/A	0	N/A	N/A	N/A
4012017	65148	Nyeri	Spouse	60	7	Married	Male headed	Yes	1	0	7	6	No			N/A	N/A	N/A	N/A	N/A	N/A	N/A	N/A			N/A	N/A	N/A	N/A	N/A	N/A	N/A	N/A	N/A	N/A	N/A	N/A	N/A	N/A	N/A	N/A	N/A	N/A	N/A	N/A	N/A	N/A	N/A	N/A
19012017	172225	Uasin Gishu	Spouse	40	8	Married	Male headed	Yes	0	2	3	1				N/A	N/A	N/A	N/A	N/A	N/A	N/A	N/A			N/A	N/A	N/A	N/A	N/A	N/A	N/A	N/A	N/A	N/A	N/A	N/A	N/A	N/A	N/A	N/A	N/A	N/A	N/A	N/A	N/A	N/A	N/A	N/A
21012017	102928	Uasin Gishu	Head	N/A	N/A			Yes	1	1	0	0				N/A	N/A	N/A	N/A	N/A	N/A	N/A	N/A			N/A	N/A	N/A	N/A	N/A	N/A	N/A	N/A	N/A	N/A	N/A	N/A	N/A	N/A	N/A	N/A	N/A	N/A	N/A	N/A	N/A	N/A	N/A	N/A
4012017	171057	Nyeri	Head	N/A	N/A			Yes	0	1	3	0	Yes	No		N/A	N/A	N/A	N/A	N/A	N/A	N/A	N/A			N/A	N/A	N/A	N/A	N/A	N/A	N/A	N/A	2	70	0	N/A	N/A	N/A	N/A	N/A	N/A	N/A	N/A	N/A	N/A	N/A	N/A	N/A
12012017	140745	Kakamega	Head	N/A	N/A			Yes	3	1	2	1	Yes	No		N/A	N/A	N/A	N/A	N/A	N/A	N/A	N/A	No		N/A	N/A	N/A	N/A	N/A	N/A	N/A	N/A	N/A	N/A	N/A	N/A	N/A	N/A	N/A	N/A	N/A	N/A	0	N/A	2	13000	N/A	N/A
20012017	114104	Uasin Gishu	Head	N/A	N/A			Yes	0	1	2	1				N/A	N/A	N/A	N/A	N/A	N/A	N/A	N/A			N/A	N/A	N/A	N/A	N/A	N/A	N/A	N/A	N/A	N/A	N/A	N/A	N/A	N/A	N/A	N/A	N/A	N/A	N/A	N/A	N/A	N/A	N/A	N/A
27012017	171028	Kiambu	Son	46	15	Married	Male headed	No	N/A	N/A	N/A	N/A	Yes	No		N/A	N/A	N/A	N/A	N/A	N/A	N/A	N/A	Yes	Intensive	2	2	0	0	0	N/A	0	N/A	N/A	N/A	N/A	N/A	N/A	N/A	N/A	N/A	N/A	N/A	N/A	N/A	N/A	N/A	N/A	N/A
17012017	155130	Uasin Gishu	Head	N/A	N/A			No	N/A	N/A	N/A	N/A				N/A	N/A	N/A	N/A	N/A	N/A	N/A	N/A			N/A	N/A	N/A	N/A	N/A	N/A	N/A	N/A	N/A	N/A	N/A	N/A	N/A	N/A	N/A	N/A	N/A	N/A	N/A	N/A	N/A	N/A	N/A	N/A
19012017	93235	Uasin Gishu	Head	N/A	N/A			Yes	0	0	0	1				N/A	N/A	N/A	N/A	N/A	N/A	N/A	N/A			N/A	N/A	N/A	N/A	N/A	N/A	N/A	N/A	N/A	N/A	N/A	N/A	N/A	N/A	N/A	N/A	N/A	N/A	N/A	N/A	N/A	N/A	N/A	N/A
18012017	104944	Uasin Gishu	Spouse	34	8	Married	Female headed	Yes	1	2	0	0				N/A	N/A	N/A	N/A	N/A	N/A	N/A	N/A			N/A	N/A	N/A	N/A	N/A	N/A	N/A	N/A	N/A	N/A	N/A	N/A	N/A	N/A	N/A	N/A	N/A	N/A	N/A	N/A	N/A	N/A	N/A	N/A
18012017	111938	Uasin Gishu	Head	N/A	N/A			Yes	0	3	3	3				N/A	N/A	N/A	N/A	N/A	N/A	N/A	N/A			N/A	N/A	N/A	N/A	N/A	N/A	N/A	N/A	N/A	N/A	N/A	N/A	N/A	N/A	N/A	N/A	N/A	N/A	N/A	N/A	N/A	N/A	N/A	N/A
18012017	132646	Uasin Gishu	Head	N/A	N/A			Yes	0	0	1	1				N/A	N/A	N/A	N/A	N/A	N/A	N/A	N/A			N/A	N/A	N/A	N/A	N/A	N/A	N/A	N/A	N/A	N/A	N/A	N/A	N/A	N/A	N/A	N/A	N/A	N/A	N/A	N/A	N/A	N/A	N/A	N/A
23012017	130205	Kiambu	Head	N/A	N/A			Yes	1	1	2	0	No			N/A	N/A	N/A	N/A	N/A	N/A	N/A	N/A			N/A	N/A	N/A	N/A	N/A	N/A	N/A	N/A	N/A	N/A	N/A	N/A	N/A	N/A	N/A	N/A	N/A	N/A	N/A	N/A	N/A	N/A	N/A	N/A
24012017	120158	Kiambu	Spouse	38	12	Married	Male headed	Yes	1	0	0	2				N/A	N/A	N/A	N/A	N/A	N/A	N/A	N/A			N/A	N/A	N/A	N/A	N/A	N/A	N/A	N/A	N/A	N/A	N/A	N/A	N/A	N/A	N/A	N/A	N/A	N/A	N/A	N/A	N/A	N/A	N/A	N/A
25012017	142225	Kiambu	Head	N/A	N/A			Yes	0	2	0	2				N/A	N/A	N/A	N/A	N/A	N/A	N/A	N/A			N/A	N/A	N/A	N/A	N/A	N/A	N/A	N/A	N/A	N/A	N/A	N/A	N/A	N/A	N/A	N/A	N/A	N/A	N/A	N/A	N/A	N/A	N/A	N/A
5012017	144500	Nyeri	Head	N/A	N/A			No	N/A	N/A	N/A	N/A				N/A	N/A	N/A	N/A	N/A	N/A	N/A	N/A			N/A	N/A	N/A	N/A	N/A	N/A	N/A	N/A	N/A	N/A	N/A	N/A	N/A	N/A	N/A	N/A	N/A	N/A	N/A	N/A	N/A	N/A	N/A	N/A
16012017	134316	Uasin Gishu	Daughter	52	12	Married	Female headed	Yes	0	2	1	0	Yes	No		N/A	N/A	N/A	N/A	N/A	N/A	N/A	N/A	Yes	Semi intensive (Backyard)	1	0	0	1	0	N/A	0	N/A	N/A	N/A	N/A	N/A	N/A	N/A	N/A	N/A	N/A	N/A	N/A	N/A	N/A	N/A	N/A	N/A
27012017	141149	Kiambu	Other relative	44	8	Married	Male headed	Yes	0	1	2	0	Yes	No		N/A	N/A	N/A	N/A	N/A	N/A	N/A	N/A	No		N/A	N/A	N/A	N/A	N/A	N/A	N/A	N/A	0	0	1	0	N/A	0	N/A	N/A	N/A	N/A	N/A	N/A	N/A	N/A	N/A	N/A
27012017	172328	Kiambu	Spouse	60	5	Married	Male headed	Yes	3	1	0	3	No			N/A	N/A	N/A	N/A	N/A	N/A	N/A	N/A			N/A	N/A	N/A	N/A	N/A	N/A	N/A	N/A	N/A	N/A	N/A	N/A	N/A	N/A	N/A	N/A	N/A	N/A	N/A	N/A	N/A	N/A	N/A	N/A
21012017	94233	Uasin Gishu	Head	N/A	N/A			Yes	0	3	1	2	No			N/A	N/A	N/A	N/A	N/A	N/A	N/A	N/A			N/A	N/A	N/A	N/A	N/A	N/A	N/A	N/A	N/A	N/A	N/A	N/A	N/A	N/A	N/A	N/A	N/A	N/A	N/A	N/A	N/A	N/A	N/A	N/A
12012017	121831	Kakamega	Head	N/A	N/A			Yes	0	2	2	0	Yes	No		N/A	N/A	N/A	N/A	N/A	N/A	N/A	N/A	No		N/A	N/A	N/A	N/A	N/A	N/A	N/A	N/A	N/A	N/A	N/A	N/A	N/A	N/A	N/A	0	1	0	0	N/A	0	N/A	N/A	N/A
19012017	152630	Uasin Gishu	Spouse	58	10	Married	Male headed	Yes	0	0	0	3				N/A	N/A	N/A	N/A	N/A	N/A	N/A	N/A			N/A	N/A	N/A	N/A	N/A	N/A	N/A	N/A	N/A	N/A	N/A	N/A	N/A	N/A	N/A	N/A	N/A	N/A	N/A	N/A	N/A	N/A	N/A	N/A
17012017	213056	Uasin Gishu	Head	N/A	N/A			No	N/A	N/A	N/A	N/A	Yes	No		N/A	N/A	N/A	N/A	N/A	N/A	N/A	N/A	No		N/A	N/A	N/A	N/A	N/A	N/A	N/A	N/A	0	2	0	0	N/A	0	N/A	N/A	N/A	N/A	N/A	N/A	N/A	N/A	0	5
27012017	104558	Kiambu	Head	N/A	N/A			Yes	1	0	0	2	Yes	No		N/A	N/A	N/A	N/A	N/A	N/A	N/A	N/A	Yes	Intensive	2	2	0	0	0	N/A	0	N/A	N/A	N/A	N/A	N/A	N/A	N/A	N/A	7	0	0	0	N/A	0	N/A	N/A	N/A
12012017	171206	Kakamega	Head	N/A	N/A			Yes	0	2	0	0	Yes	Yes	Semi intensive (Backyard)	1	0	0	1	0	N/A	0	N/A	Yes	Semi intensive (Backyard)	1	0	0	0	0	N/A	0	N/A	N/A	N/A	N/A	N/A	N/A	N/A	N/A	N/A	N/A	N/A	N/A	N/A	N/A	N/A	N/A	N/A
27012017	125906	Kiambu	Spouse	61	7	Married	Male headed	Yes	1	3	3	2	Yes	No		N/A	N/A	N/A	N/A	N/A	N/A	N/A	N/A	No		N/A	N/A	N/A	N/A	N/A	N/A	N/A	N/A	N/A	N/A	N/A	N/A	N/A	N/A	N/A	N/A	N/A	N/A	N/A	N/A	N/A	N/A	N/A	N/A
13012017	103940	Kakamega	Non-Relative	60	16	Married	Male headed	No	N/A	N/A	N/A	N/A				N/A	N/A	N/A	N/A	N/A	N/A	N/A	N/A			N/A	N/A	N/A	N/A	N/A	N/A	N/A	N/A	N/A	N/A	N/A	N/A	N/A	N/A	N/A	N/A	N/A	N/A	N/A	N/A	N/A	N/A	N/A	N/A
26012017	110455	Kiambu	Head	N/A	N/A			Yes	0	2	2	0				N/A	N/A	N/A	N/A	N/A	N/A	N/A	N/A			N/A	N/A	N/A	N/A	N/A	N/A	N/A	N/A	N/A	N/A	N/A	N/A	N/A	N/A	N/A	N/A	N/A	N/A	N/A	N/A	N/A	N/A	N/A	N/A
27012017	124113	Kiambu	Head	N/A	N/A			Yes	0	2	1	0				N/A	N/A	N/A	N/A	N/A	N/A	N/A	N/A			N/A	N/A	N/A	N/A	N/A	N/A	N/A	N/A	N/A	N/A	N/A	N/A	N/A	N/A	N/A	N/A	N/A	N/A	N/A	N/A	N/A	N/A	N/A	N/A
11012017	92256	Kakamega	Head	N/A	N/A			Yes	1	1	1	0				N/A	N/A	N/A	N/A	N/A	N/A	N/A	N/A			N/A	N/A	N/A	N/A	N/A	N/A	N/A	N/A	N/A	N/A	N/A	N/A	N/A	N/A	N/A	N/A	N/A	N/A	N/A	N/A	N/A	N/A	N/A	N/A
10012017	134215	Kakamega	Head	N/A	N/A			Yes	1	8	3	5				N/A	N/A	N/A	N/A	N/A	N/A	N/A	N/A			N/A	N/A	N/A	N/A	N/A	N/A	N/A	N/A	N/A	N/A	N/A	N/A	N/A	N/A	N/A	N/A	N/A	N/A	N/A	N/A	N/A	N/A	N/A	N/A
6012017	163504	Nyeri	Spouse	50	12	Married	Male headed	Yes	1	1	1	1				N/A	N/A	N/A	N/A	N/A	N/A	N/A	N/A			N/A	N/A	N/A	N/A	N/A	N/A	N/A	N/A	N/A	N/A	N/A	N/A	N/A	N/A	N/A	N/A	N/A	N/A	N/A	N/A	N/A	N/A	N/A	N/A
21012017	94124	Uasin Gishu	Head	N/A	N/A			Yes	1	2	0	0	Yes	No		N/A	N/A	N/A	N/A	N/A	N/A	N/A	N/A	Yes	Extensive	2	2	0	0	0	N/A	0	N/A	4	0	0	0	N/A	0	N/A	4	0	0	0	N/A	0	N/A	N/A	N/A
11012017	174246	Kakamega	Head	N/A	N/A			Yes	1	0	0	3	Yes	Yes	Semi intensive (Backyard)	1	0	1	0	0	N/A	0	N/A	No		N/A	N/A	N/A	N/A	N/A	N/A	N/A	N/A	0	1	0	0	N/A	0	N/A	N/A	N/A	N/A	N/A	N/A	N/A	N/A	N/A	N/A
27012017	144304	Kiambu	Daughter	56	12	Single	Female headed	Yes	1	2	1	2	No			N/A	N/A	N/A	N/A	N/A	N/A	N/A	N/A			N/A	N/A	N/A	N/A	N/A	N/A	N/A	N/A	N/A	N/A	N/A	N/A	N/A	N/A	N/A	N/A	N/A	N/A	N/A	N/A	N/A	N/A	N/A	N/A
26012017	132629	Kiambu	Head	N/A	N/A			Yes	0	2	0	0	Yes	No		N/A	N/A	N/A	N/A	N/A	N/A	N/A	N/A	Yes	Intensive	3	3	0	0	0	N/A	6	110000	N/A	N/A	N/A	N/A	N/A	N/A	N/A	N/A	N/A	N/A	N/A	N/A	N/A	N/A	N/A	N/A
20012017	182525	Uasin Gishu	Spouse	37	7	Married	Male headed	Yes	1	2	0	0				N/A	N/A	N/A	N/A	N/A	N/A	N/A	N/A			N/A	N/A	N/A	N/A	N/A	N/A	N/A	N/A	N/A	N/A	N/A	N/A	N/A	N/A	N/A	N/A	N/A	N/A	N/A	N/A	N/A	N/A	N/A	N/A
13012017	174535	Kakamega	Spouse	56	14	Married	Male headed	Yes	1	4	2	1				N/A	N/A	N/A	N/A	N/A	N/A	N/A	N/A			N/A	N/A	N/A	N/A	N/A	N/A	N/A	N/A	N/A	N/A	N/A	N/A	N/A	N/A	N/A	N/A	N/A	N/A	N/A	N/A	N/A	N/A	N/A	N/A
21012017	110714	Uasin Gishu	Head	N/A	N/A			Yes	0	0	2	0	Yes	Yes	Extensive	2	0	0	2	0	N/A	4	40000	Yes	Extensive	5	0	0	5	0	N/A	5	65000	N/A	N/A	N/A	N/A	N/A	N/A	N/A	N/A	N/A	N/A	N/A	N/A	N/A	N/A	0	0
28012017	224934	Kiambu	Spouse	47	12	Married	Male headed	Yes	0	0	1	3	No			N/A	N/A	N/A	N/A	N/A	N/A	N/A	N/A			N/A	N/A	N/A	N/A	N/A	N/A	N/A	N/A	N/A	N/A	N/A	N/A	N/A	N/A	N/A	N/A	N/A	N/A	N/A	N/A	N/A	N/A	N/A	N/A
20012017	130615	Uasin Gishu	Head	N/A	N/A			No	N/A	N/A	N/A	N/A				N/A	N/A	N/A	N/A	N/A	N/A	N/A	N/A			N/A	N/A	N/A	N/A	N/A	N/A	N/A	N/A	N/A	N/A	N/A	N/A	N/A	N/A	N/A	N/A	N/A	N/A	N/A	N/A	N/A	N/A	N/A	N/A
13012017	130126	Kakamega	Spouse	45	8	Married	Male headed	Yes	1	2	2	0				N/A	N/A	N/A	N/A	N/A	N/A	N/A	N/A			N/A	N/A	N/A	N/A	N/A	N/A	N/A	N/A	N/A	N/A	N/A	N/A	N/A	N/A	N/A	N/A	N/A	N/A	N/A	N/A	N/A	N/A	N/A	N/A
12012017	163331	Kakamega	Head	N/A	N/A			Yes	1	0	0	0				N/A	N/A	N/A	N/A	N/A	N/A	N/A	N/A			N/A	N/A	N/A	N/A	N/A	N/A	N/A	N/A	N/A	N/A	N/A	N/A	N/A	N/A	N/A	N/A	N/A	N/A	N/A	N/A	N/A	N/A	N/A	N/A
6012017	532	Nyeri	Head	N/A	N/A			Yes	0	0	0	1				N/A	N/A	N/A	N/A	N/A	N/A	N/A	N/A			N/A	N/A	N/A	N/A	N/A	N/A	N/A	N/A	N/A	N/A	N/A	N/A	N/A	N/A	N/A	N/A	N/A	N/A	N/A	N/A	N/A	N/A	N/A	N/A
26012017	122536	Kiambu	Spouse	52	12	Married	Male headed	Yes	0	2	0	0	No			N/A	N/A	N/A	N/A	N/A	N/A	N/A	N/A			N/A	N/A	N/A	N/A	N/A	N/A	N/A	N/A	N/A	N/A	N/A	N/A	N/A	N/A	N/A	N/A	N/A	N/A	N/A	N/A	N/A	N/A	N/A	N/A
7012017	110442	Nyeri	Head	N/A	N/A			Yes	1	1	0	2				N/A	N/A	N/A	N/A	N/A	N/A	N/A	N/A			N/A	N/A	N/A	N/A	N/A	N/A	N/A	N/A	N/A	N/A	N/A	N/A	N/A	N/A	N/A	N/A	N/A	N/A	N/A	N/A	N/A	N/A	N/A	N/A
3012017	151508	Nyeri	Head	N/A	N/A			Yes	1	1	0	0	Yes	No		N/A	N/A	N/A	N/A	N/A	N/A	N/A	N/A			N/A	N/A	N/A	N/A	N/A	N/A	N/A	N/A	0	N/A	N/A	N/A	N/A	8	N/A	N/A	N/A	N/A	N/A	N/A	N/A	N/A	N/A	N/A
24012017	111814	Kiambu	Head	N/A	N/A			Yes	1	0	0	0				N/A	N/A	N/A	N/A	N/A	N/A	N/A	N/A			N/A	N/A	N/A	N/A	N/A	N/A	N/A	N/A	N/A	N/A	N/A	N/A	N/A	N/A	N/A	N/A	N/A	N/A	N/A	N/A	N/A	N/A	N/A	N/A
12012017	120314	Kakamega	Head	N/A	N/A			Yes	0	0	1	0	No			N/A	N/A	N/A	N/A	N/A	N/A	N/A	N/A			N/A	N/A	N/A	N/A	N/A	N/A	N/A	N/A	N/A	N/A	N/A	N/A	N/A	N/A	N/A	N/A	N/A	N/A	N/A	N/A	N/A	N/A	N/A	N/A
17012017	125102	Uasin Gishu	Head	N/A	N/A			Yes	2	0	0	2	Yes	Yes	Intensive	1	1	0	0	0	N/A	1	42000	Yes	Intensive	2	2	0	0	0	N/A	0	N/A	N/A	N/A	N/A	N/A	N/A	N/A	N/A	9	0	0	0	N/A	3	30000	N/A	N/A
20012017	101509	Uasin Gishu	Spouse	47	12	Married	Male headed	Yes	0	1	4	0				N/A	N/A	N/A	N/A	N/A	N/A	N/A	N/A			N/A	N/A	N/A	N/A	N/A	N/A	N/A	N/A	N/A	N/A	N/A	N/A	N/A	N/A	N/A	N/A	N/A	N/A	N/A	N/A	N/A	N/A	N/A	N/A
6012017	161400	Nyeri	Head	N/A	N/A			Yes	0	1	1	0				N/A	N/A	N/A	N/A	N/A	N/A	N/A	N/A			N/A	N/A	N/A	N/A	N/A	N/A	N/A	N/A	N/A	N/A	N/A	N/A	N/A	N/A	N/A	N/A	N/A	N/A	N/A	N/A	N/A	N/A	N/A	N/A
26012017	123339	Kiambu	Spouse	30	12	Married	Male headed	No	N/A	N/A	N/A	N/A	Yes	Yes	Intensive	1	1	0	0	0	N/A	2	40000	Yes	Intensive	2	2	0	0	0	N/A	1	22000	3	0	0	0	N/A	5	60000	5	0	0	0	N/A	0	N/A	N/A	N/A
24012017	161218	Kiambu	Head	N/A	N/A			Yes	0	0	1	1				N/A	N/A	N/A	N/A	N/A	N/A	N/A	N/A			N/A	N/A	N/A	N/A	N/A	N/A	N/A	N/A	N/A	N/A	N/A	N/A	N/A	N/A	N/A	N/A	N/A	N/A	N/A	N/A	N/A	N/A	N/A	N/A
11012017	133157	Kakamega	Head	N/A	N/A			Yes	1	3	0	0	Yes	No		N/A	N/A	N/A	N/A	N/A	N/A	N/A	N/A	No		N/A	N/A	N/A	N/A	N/A	N/A	N/A	N/A	N/A	N/A	N/A	N/A	N/A	N/A	N/A	N/A	N/A	N/A	N/A	N/A	N/A	N/A	2	0
19012017	171404	Uasin Gishu	Spouse	49	12	Married	Male headed	Yes	0	1	0	1				N/A	N/A	N/A	N/A	N/A	N/A	N/A	N/A			N/A	N/A	N/A	N/A	N/A	N/A	N/A	N/A	N/A	N/A	N/A	N/A	N/A	N/A	N/A	N/A	N/A	N/A	N/A	N/A	N/A	N/A	N/A	N/A
25012017	111113	Kiambu	Non-Relative	62	16	Married	Male headed	Yes	1	2	1	0	Yes	Yes	Intensive	30	30	0	0	7	49000	10	120000	Yes	Intensive	6	6	0	0	0	N/A	3	30000	N/A	N/A	N/A	N/A	N/A	N/A	N/A	30	0	0	0	N/A	0	N/A	40	0
17012017	111557	Uasin Gishu	Spouse	42	8	Married	Male headed	Yes	1	1	1	0	Yes	No		N/A	N/A	N/A	N/A	N/A	N/A	N/A	N/A	Yes	Intensive	1	0	1	0	0	N/A	2	16000	N/A	N/A	N/A	N/A	N/A	N/A	N/A	3	0	0	0	N/A	0	N/A	0	7
3012017	131325	Nyeri	Spouse	52	12	Married	Male headed	Yes	1	1	1	1	Yes	Yes	Intensive	1	0	1	0	0	N/A	N/A	N/A			N/A	N/A	N/A	N/A	N/A	N/A	N/A	N/A	N/A	N/A	N/A	N/A	N/A	N/A	N/A	N/A	N/A	N/A	N/A	N/A	N/A	N/A	N/A	N/A
6012017	113347	Nyeri	Head	N/A	N/A			Yes	0	0	0	1	Yes	No		N/A	N/A	N/A	N/A	N/A	N/A	N/A	N/A			N/A	N/A	N/A	N/A	0	N/A	0	N/A	N/A	N/A	N/A	N/A	0.12	42	N/A	N/A	N/A	N/A	1200	N/A	N/A	N/A	N/A	N/A
19012017	172358	Uasin Gishu	Spouse	50	14	Married	Male headed	Yes	0	1	1	4				N/A	N/A	N/A	N/A	N/A	N/A	N/A	N/A			N/A	N/A	N/A	N/A	N/A	N/A	N/A	N/A	N/A	N/A	N/A	N/A	N/A	N/A	N/A	N/A	N/A	N/A	N/A	N/A	N/A	N/A	N/A	N/A
13012017	115215	Kakamega	Head	N/A	N/A			Yes	2	2	8	0				N/A	N/A	N/A	N/A	N/A	N/A	N/A	N/A			N/A	N/A	N/A	N/A	N/A	N/A	N/A	N/A	N/A	N/A	N/A	N/A	N/A	N/A	N/A	N/A	N/A	N/A	N/A	N/A	N/A	N/A	N/A	N/A
25012017	153921	Kiambu	Head	N/A	N/A			Yes	0	0	0	3				N/A	N/A	N/A	N/A	N/A	N/A	N/A	N/A			N/A	N/A	N/A	N/A	N/A	N/A	N/A	N/A	N/A	N/A	N/A	N/A	N/A	N/A	N/A	N/A	N/A	N/A	N/A	N/A	N/A	N/A	N/A	N/A
11012017	135946	Kakamega	Head	N/A	N/A			No	N/A	N/A	N/A	N/A	No			N/A	N/A	N/A	N/A	N/A	N/A	N/A	N/A			N/A	N/A	N/A	N/A	N/A	N/A	N/A	N/A	N/A	N/A	N/A	N/A	N/A	N/A	N/A	N/A	N/A	N/A	N/A	N/A	N/A	N/A	N/A	N/A
21012017	133356	Uasin Gishu	Head	N/A	N/A			Yes	2	0	0	2				N/A	N/A	N/A	N/A	N/A	N/A	N/A	N/A			N/A	N/A	N/A	N/A	N/A	N/A	N/A	N/A	N/A	N/A	N/A	N/A	N/A	N/A	N/A	N/A	N/A	N/A	N/A	N/A	N/A	N/A	N/A	N/A
5012017	90828	Nyeri	Spouse	70	15	Married	Male headed	Yes	3	2	1	0				N/A	N/A	N/A	N/A	N/A	N/A	N/A	N/A			N/A	N/A	N/A	N/A	N/A	N/A	N/A	N/A	N/A	N/A	N/A	N/A	N/A	N/A	N/A	N/A	N/A	N/A	N/A	N/A	N/A	N/A	N/A	N/A
5012017	130619	Nyeri	Head	N/A	N/A			Yes	0	1	1	0	Yes	No		N/A	N/A	N/A	N/A	N/A	N/A	N/A	N/A			N/A	N/A	N/A	N/A	5000	N/A	N/A	N/A	N/A	N/A	N/A	N/A	N/A	N/A	N/A	N/A	N/A	N/A	N/A	N/A	N/A	N/A	N/A	N/A
24012017	104415	Kiambu	Head	N/A	N/A			No	N/A	N/A	N/A	N/A	Yes	No		N/A	N/A	N/A	N/A	N/A	N/A	N/A	N/A	Yes	Intensive	1	1	0	0	0	N/A	0	N/A	N/A	N/A	N/A	N/A	N/A	N/A	N/A	N/A	N/A	N/A	N/A	N/A	N/A	N/A	N/A	N/A
9012017	152125	Kakamega	Head	N/A	N/A			Yes	0	0	1	2				N/A	N/A	N/A	N/A	N/A	N/A	N/A	N/A			N/A	N/A	N/A	N/A	N/A	N/A	N/A	N/A	N/A	N/A	N/A	N/A	N/A	N/A	N/A	N/A	N/A	N/A	N/A	N/A	N/A	N/A	N/A	N/A
5012017	94903	Nyeri	Spouse	65	14	Married	Male headed	Yes	0	1	0	1				N/A	N/A	N/A	N/A	N/A	N/A	N/A	N/A			N/A	N/A	N/A	N/A	N/A	N/A	N/A	N/A	N/A	N/A	N/A	N/A	N/A	N/A	N/A	N/A	N/A	N/A	N/A	N/A	N/A	N/A	N/A	N/A
28012017	115738	Kiambu	Head	N/A	N/A			Yes	2	0	2	2	Yes	No		N/A	N/A	N/A	N/A	N/A	N/A	N/A	N/A	Yes	Semi intensive (Backyard)	0	N/A	N/A	N/A	0	N/A	1	12000	N/A	N/A	N/A	N/A	N/A	N/A	N/A	N/A	N/A	N/A	0	N/A	8	24000	N/A	N/A
26012017	140105	Kiambu	Head	N/A	N/A			Yes	1	2	3	2	Yes	No		N/A	N/A	N/A	N/A	N/A	N/A	N/A	N/A	Yes	Intensive	2	2	0	0	0	N/A	0	N/A	N/A	N/A	N/A	N/A	N/A	N/A	N/A	5	0	0	0	N/A	3	51000	N/A	N/A
26012017	115830	Kiambu	Head	N/A	N/A			Yes	1	1	0	0	Yes	No		N/A	N/A	N/A	N/A	N/A	N/A	N/A	N/A	No		N/A	N/A	N/A	N/A	N/A	N/A	N/A	N/A	6	0	0	0	N/A	8	56000	3	0	0	0	N/A	0	N/A	N/A	N/A
17012017	151726	Uasin Gishu	Head	N/A	N/A			Yes	0	0	0	1	Yes	Yes	Semi intensive (Backyard)	7	7	0	0	0	N/A	5	80000	Yes	Extensive	5	5	0	0	0	N/A	1	25000	7	0	0	0	N/A	0	N/A	15	0	0	0	N/A	0	N/A	N/A	N/A
11012017	155207	Kakamega	Head	N/A	N/A			Yes	0	1	2	1	Yes	No		N/A	N/A	N/A	N/A	N/A	N/A	N/A	N/A	Yes	Extensive	1	0	1	0	0	N/A	0	N/A	N/A	N/A	N/A	N/A	N/A	N/A	N/A	N/A	N/A	N/A	N/A	N/A	N/A	N/A	N/A	N/A
19012017	174555	Uasin Gishu	Spouse	50	7	Married	Male headed	Yes	0	0	1	5				N/A	N/A	N/A	N/A	N/A	N/A	N/A	N/A			N/A	N/A	N/A	N/A	N/A	N/A	N/A	N/A	N/A	N/A	N/A	N/A	N/A	N/A	N/A	N/A	N/A	N/A	N/A	N/A	N/A	N/A	N/A	N/A
13012017	131549	Kakamega	Head	N/A	N/A			Yes	0	0	3	0				N/A	N/A	N/A	N/A	N/A	N/A	N/A	N/A			N/A	N/A	N/A	N/A	N/A	N/A	N/A	N/A	N/A	N/A	N/A	N/A	N/A	N/A	N/A	N/A	N/A	N/A	N/A	N/A	N/A	N/A	N/A	N/A
22012017	301	Uasin Gishu	Spouse	38	15	Married	Male headed	Yes	1	1	1	0	Yes	No		N/A	N/A	N/A	N/A	N/A	N/A	N/A	N/A	Yes	Semi intensive (Backyard)	3	0	3	0	0	N/A	6	48000	0	5	0	0	N/A	3	18000	N/A	N/A	N/A	N/A	N/A	N/A	N/A	N/A	N/A
12012017	104513	Kakamega	Head	N/A	N/A			Yes	0	1	0	3	Yes	No		N/A	N/A	N/A	N/A	N/A	N/A	N/A	N/A	No		N/A	N/A	N/A	N/A	N/A	N/A	N/A	N/A	N/A	N/A	N/A	N/A	N/A	N/A	N/A	0	1	0	0	N/A	2	16000	N/A	N/A
19012017	172422	Uasin Gishu	Spouse	38	12	Married	Male headed	Yes	1	2	0	0				N/A	N/A	N/A	N/A	N/A	N/A	N/A	N/A			N/A	N/A	N/A	N/A	N/A	N/A	N/A	N/A	N/A	N/A	N/A	N/A	N/A	N/A	N/A	N/A	N/A	N/A	N/A	N/A	N/A	N/A	N/A	N/A
11012017	234921	Kakamega	Head	N/A	N/A			Yes	2	1	1	0				N/A	N/A	N/A	N/A	N/A	N/A	N/A	N/A			N/A	N/A	N/A	N/A	N/A	N/A	N/A	N/A	N/A	N/A	N/A	N/A	N/A	N/A	N/A	N/A	N/A	N/A	N/A	N/A	N/A	N/A	N/A	N/A
11012017	152310	Kakamega	Spouse	32	8	Married	Male headed	Yes	1	2	1	0	No			N/A	N/A	N/A	N/A	N/A	N/A	N/A	N/A			N/A	N/A	N/A	N/A	N/A	N/A	N/A	N/A	N/A	N/A	N/A	N/A	N/A	N/A	N/A	N/A	N/A	N/A	N/A	N/A	N/A	N/A	N/A	N/A
5012017	124808	Nyeri	Spouse	50	12	Married	Male headed	Yes	0	1	1	1	Yes	No		N/A	N/A	N/A	N/A	N/A	N/A	N/A	N/A			N/A	N/A	N/A	N/A	N/A	N/A	N/A	N/A	3	90	0	N/A	N/A	5	N/A	5000	N/A	N/A	N/A	N/A	N/A	N/A	N/A	N/A
11012017	134459	Kakamega	Head	N/A	N/A			Yes	0	0	0	2				N/A	N/A	N/A	N/A	N/A	N/A	N/A	N/A			N/A	N/A	N/A	N/A	N/A	N/A	N/A	N/A	N/A	N/A	N/A	N/A	N/A	N/A	N/A	N/A	N/A	N/A	N/A	N/A	N/A	N/A	N/A	N/A
13012017	151727	Nyeri	Other relative	65	16	Married	Male headed	No	N/A	N/A	N/A	N/A				N/A	N/A	N/A	N/A	N/A	N/A	N/A	N/A			N/A	N/A	N/A	N/A	N/A	N/A	N/A	N/A	N/A	N/A	N/A	N/A	N/A	N/A	N/A	N/A	N/A	N/A	N/A	N/A	N/A	N/A	N/A	N/A
12012017	155251	Kakamega	Head	N/A	N/A			Yes	0	1	3	0	No			N/A	N/A	N/A	N/A	N/A	N/A	N/A	N/A			N/A	N/A	N/A	N/A	N/A	N/A	N/A	N/A	N/A	N/A	N/A	N/A	N/A	N/A	N/A	N/A	N/A	N/A	N/A	N/A	N/A	N/A	N/A	N/A
24012017	121053	Kiambu	Head	N/A	N/A			Yes	0	0	1	0	Yes	Yes	Intensive	3	0	0	3	0	N/A	0	N/A	Yes	Intensive	35	0	0	35	0	N/A	0	N/A	N/A	N/A	N/A	N/A	N/A	N/A	N/A	N/A	N/A	N/A	N/A	N/A	N/A	N/A	N/A	N/A
6012017	112620	Nyeri	Head	N/A	N/A			No	N/A	N/A	N/A	N/A	Yes	No		N/A	N/A	N/A	N/A	N/A	N/A	N/A	N/A			N/A	N/A	N/A	N/A	N/A	N/A	0	N/A	0	N/A	N/A	1	N/A	2	N/A	N/A	N/A	N/A	N/A	N/A	N/A	N/A	N/A	N/A
10012017	173748	Kakamega	Head	N/A	N/A			Yes	1	2	0	1	Yes	Yes	Semi intensive (Backyard)	2	2	0	0	0	N/A	0	N/A	No		N/A	N/A	N/A	N/A	N/A	N/A	N/A	N/A	3	0	0	0	N/A	0	N/A	N/A	N/A	N/A	N/A	N/A	N/A	N/A	N/A	N/A
12012017	131706	Kakamega	Spouse	41	12	Married	Male headed	Yes	1	1	1	2	Yes	No		N/A	N/A	N/A	N/A	N/A	N/A	N/A	N/A	Yes	Semi intensive (Backyard)	1	0	1	0	0	N/A	0	N/A	N/A	N/A	N/A	N/A	N/A	N/A	N/A	N/A	N/A	N/A	N/A	N/A	N/A	N/A	N/A	N/A
27012017	104121	Kiambu	Son	47	16	Married	Male headed	Yes	0	2	1	0	Yes	Yes	Intensive	1	0	0	1	0	N/A	0	N/A	Yes	Intensive	1	0	0	1	0	N/A	0	N/A	N/A	N/A	N/A	N/A	N/A	N/A	N/A	N/A	N/A	N/A	N/A	N/A	N/A	N/A	N/A	N/A
18012017	124015	Uasin Gishu	Spouse	55	7	Married	Male headed	Yes	2	0	0	0				N/A	N/A	N/A	N/A	N/A	N/A	N/A	N/A			N/A	N/A	N/A	N/A	N/A	N/A	N/A	N/A	N/A	N/A	N/A	N/A	N/A	N/A	N/A	N/A	N/A	N/A	N/A	N/A	N/A	N/A	N/A	N/A
13012017	152441	Nyeri	Spouse	60	12	Married	Male headed	No	N/A	N/A	N/A	N/A				N/A	N/A	N/A	N/A	N/A	N/A	N/A	N/A			N/A	N/A	N/A	N/A	N/A	N/A	N/A	N/A	N/A	N/A	N/A	N/A	N/A	N/A	N/A	N/A	N/A	N/A	N/A	N/A	N/A	N/A	N/A	N/A
10012017	125345	Kakamega	Head	N/A	N/A			Yes	0	0	0	4				N/A	N/A	N/A	N/A	N/A	N/A	N/A	N/A			N/A	N/A	N/A	N/A	N/A	N/A	N/A	N/A	N/A	N/A	N/A	N/A	N/A	N/A	N/A	N/A	N/A	N/A	N/A	N/A	N/A	N/A	N/A	N/A
20012017	124808	Uasin Gishu	Head	N/A	N/A			Yes	1	1	1	0				N/A	N/A	N/A	N/A	N/A	N/A	N/A	N/A			N/A	N/A	N/A	N/A	N/A	N/A	N/A	N/A	N/A	N/A	N/A	N/A	N/A	N/A	N/A	N/A	N/A	N/A	N/A	N/A	N/A	N/A	N/A	N/A
10012017	161703	Kakamega	Head	N/A	N/A			Yes	0	3	2	0				N/A	N/A	N/A	N/A	N/A	N/A	N/A	N/A			N/A	N/A	N/A	N/A	N/A	N/A	N/A	N/A	N/A	N/A	N/A	N/A	N/A	N/A	N/A	N/A	N/A	N/A	N/A	N/A	N/A	N/A	N/A	N/A
6012017	105527	Nyeri	Head	N/A	N/A			Yes	0	0	0	4	Yes	Yes	Intensive	2	2	0	0	0	N/A	N/A	N/A			N/A	N/A	N/A	N/A	N/A	N/A	N/A	N/A	0	N/A	N/A	N/A	N/A	8	N/A	N/A	N/A	N/A	N/A	N/A	N/A	N/A	N/A	N/A
10012017	152549	Kakamega	Head	N/A	N/A			Yes	0	2	0	0	Yes	Yes	Semi intensive (Backyard)	2	0	0	2	0	N/A	N/A	N/A			N/A	N/A	N/A	N/A	N/A	N/A	N/A	N/A	N/A	N/A	N/A	N/A	N/A	N/A	N/A	N/A	N/A	N/A	N/A	N/A	N/A	N/A	N/A	N/A
27012017	154851	Kiambu	Spouse	44	12	Married	Male headed	Yes	0	1	1	1	No			N/A	N/A	N/A	N/A	N/A	N/A	N/A	N/A			N/A	N/A	N/A	N/A	N/A	N/A	N/A	N/A	N/A	N/A	N/A	N/A	N/A	N/A	N/A	N/A	N/A	N/A	N/A	N/A	N/A	N/A	N/A	N/A
11012017	174814	Kakamega	Head	N/A	N/A			Yes	2	1	1	3	Yes	No		N/A	N/A	N/A	N/A	N/A	N/A	N/A	N/A	No		N/A	N/A	N/A	N/A	N/A	N/A	N/A	N/A	N/A	N/A	N/A	N/A	N/A	N/A	N/A	N/A	N/A	N/A	N/A	N/A	N/A	N/A	N/A	N/A
17012017	122522	Uasin Gishu	Spouse	50	10	Married	Male headed	Yes	1	2	2	3				N/A	N/A	N/A	N/A	N/A	N/A	N/A	N/A			N/A	N/A	N/A	N/A	N/A	N/A	N/A	N/A	N/A	N/A	N/A	N/A	N/A	N/A	N/A	N/A	N/A	N/A	N/A	N/A	N/A	N/A	N/A	N/A
18012017	174140	Uasin Gishu	Spouse	35	12	Married	Male headed	Yes	2	2	1	0				N/A	N/A	N/A	N/A	N/A	N/A	N/A	N/A			N/A	N/A	N/A	N/A	N/A	N/A	N/A	N/A	N/A	N/A	N/A	N/A	N/A	N/A	N/A	N/A	N/A	N/A	N/A	N/A	N/A	N/A	N/A	N/A
18012017	113002	Uasin Gishu	Head	N/A	N/A			Yes	0	2	1	0				N/A	N/A	N/A	N/A	N/A	N/A	N/A	N/A			N/A	N/A	N/A	N/A	N/A	N/A	N/A	N/A	N/A	N/A	N/A	N/A	N/A	N/A	N/A	N/A	N/A	N/A	N/A	N/A	N/A	N/A	N/A	N/A
26012017	152509	Kiambu	Spouse	63	12	Married	Male headed	Yes	0	0	0	2	Yes	Yes	Intensive	1	0	1	0	0	N/A	4	3600	No		N/A	N/A	N/A	N/A	N/A	N/A	N/A	N/A	0	3	0	0	N/A	6	48000	N/A	N/A	N/A	N/A	N/A	N/A	N/A	0	15
27012017	133850	Kiambu	Mother	38	12	Married	Male headed	Yes	1	1	1	0	Yes	No		N/A	N/A	N/A	N/A	N/A	N/A	N/A	N/A	Yes	Intensive	1	1	0	0	0	N/A	0	N/A	N/A	N/A	N/A	N/A	N/A	N/A	N/A	N/A	N/A	N/A	N/A	N/A	N/A	N/A	1	0
28012017	225707	Kiambu	Head	N/A	N/A			Yes	0	1	0	0				N/A	N/A	N/A	N/A	N/A	N/A	N/A	N/A			N/A	N/A	N/A	N/A	N/A	N/A	N/A	N/A	N/A	N/A	N/A	N/A	N/A	N/A	N/A	N/A	N/A	N/A	N/A	N/A	N/A	N/A	N/A	N/A
11012017	102348	Kakamega	Head	N/A	N/A			Yes	2	2	0	2	Yes	No		N/A	N/A	N/A	N/A	N/A	N/A	N/A	N/A	Yes	Semi intensive (Backyard)	1	1	0	0	0	N/A	0	N/A	N/A	N/A	N/A	N/A	N/A	N/A	N/A	N/A	N/A	N/A	N/A	N/A	N/A	N/A	N/A	N/A
16012017	153710	Uasin Gishu	Spouse	70	0	Married	Male headed	Yes	0	0	2	2				N/A	N/A	N/A	N/A	N/A	N/A	N/A	N/A			N/A	N/A	N/A	N/A	N/A	N/A	N/A	N/A	N/A	N/A	N/A	N/A	N/A	N/A	N/A	N/A	N/A	N/A	N/A	N/A	N/A	N/A	N/A	N/A
3012017	194012	Nyeri	Head	N/A	N/A			Yes	0	3	0	0	Yes	No		N/A	N/A	N/A	N/A	N/A	N/A	N/A	N/A			N/A	N/A	N/A	N/A	N/A	N/A	N/A	N/A	0	N/A	N/A	N/A	N/A	N/A	N/A	N/A	N/A	N/A	N/A	N/A	N/A	N/A	N/A	N/A
25012017	141928	Kiambu	Head	N/A	N/A			No	N/A	N/A	N/A	N/A				N/A	N/A	N/A	N/A	N/A	N/A	N/A	N/A			N/A	N/A	N/A	N/A	N/A	N/A	N/A	N/A	N/A	N/A	N/A	N/A	N/A	N/A	N/A	N/A	N/A	N/A	N/A	N/A	N/A	N/A	N/A	N/A
6012017	150835	Nyeri	Head	N/A	N/A			Yes	0	1	0	1	No			N/A	N/A	N/A	N/A	N/A	N/A	N/A	N/A			N/A	N/A	N/A	N/A	N/A	N/A	N/A	N/A	N/A	N/A	N/A	N/A	N/A	N/A	N/A	N/A	N/A	N/A	N/A	N/A	N/A	N/A	N/A	N/A
6012017	121653	Nyeri	Spouse	47	12	Married	Female headed	Yes	0	1	0	0				N/A	N/A	N/A	N/A	N/A	N/A	N/A	N/A			N/A	N/A	N/A	N/A	N/A	N/A	N/A	N/A	N/A	N/A	N/A	N/A	N/A	N/A	N/A	N/A	N/A	N/A	N/A	N/A	N/A	N/A	N/A	N/A
26012017	133256	Kiambu	Spouse	40	12	Married	Male headed	Yes	1	1	1	0				N/A	N/A	N/A	N/A	N/A	N/A	N/A	N/A			N/A	N/A	N/A	N/A	N/A	N/A	N/A	N/A	N/A	N/A	N/A	N/A	N/A	N/A	N/A	N/A	N/A	N/A	N/A	N/A	N/A	N/A	N/A	N/A
20012017	132918	Uasin Gishu	Spouse	35	16	Married	Male headed	No	N/A	N/A	N/A	N/A	Yes	No		N/A	N/A	N/A	N/A	N/A	N/A	N/A	N/A	No		N/A	N/A	N/A	N/A	N/A	N/A	N/A	N/A	0	4	0	4	12000	0	N/A	N/A	N/A	N/A	N/A	N/A	N/A	N/A	N/A	N/A
16012017	180125	Uasin Gishu	Head	N/A	N/A			Yes	1	4	2	3				N/A	N/A	N/A	N/A	N/A	N/A	N/A	N/A			N/A	N/A	N/A	N/A	N/A	N/A	N/A	N/A	N/A	N/A	N/A	N/A	N/A	N/A	N/A	N/A	N/A	N/A	N/A	N/A	N/A	N/A	N/A	N/A
23012017	133100	Kiambu	Head	N/A	N/A			Yes	0	1	1	0	Yes	No		N/A	N/A	N/A	N/A	N/A	N/A	N/A	N/A	No		N/A	N/A	N/A	N/A	N/A	N/A	N/A	N/A	N/A	N/A	N/A	N/A	N/A	N/A	N/A	N/A	N/A	N/A	N/A	N/A	N/A	N/A	0	0
7022017	3224	Kiambu	Head	N/A	N/A			No	N/A	N/A	N/A	N/A	Yes	No		N/A	N/A	N/A	N/A	N/A	N/A	N/A	N/A	No		N/A	N/A	N/A	N/A	N/A	N/A	N/A	N/A	N/A	N/A	N/A	N/A	N/A	N/A	N/A	2	0	0	0	N/A	12	0	N/A	N/A
18012017	155012	Uasin Gishu	Spouse	30	10	Married	Male headed	Yes	1	2	0	0				N/A	N/A	N/A	N/A	N/A	N/A	N/A	N/A			N/A	N/A	N/A	N/A	N/A	N/A	N/A	N/A	N/A	N/A	N/A	N/A	N/A	N/A	N/A	N/A	N/A	N/A	N/A	N/A	N/A	N/A	N/A	N/A
23012017	211652	Kiambu	Daughter	54	16	Married	Male headed	Yes	0	1	0	1				N/A	N/A	N/A	N/A	N/A	N/A	N/A	N/A			N/A	N/A	N/A	N/A	N/A	N/A	N/A	N/A	N/A	N/A	N/A	N/A	N/A	N/A	N/A	N/A	N/A	N/A	N/A	N/A	N/A	N/A	N/A	N/A
4012017	173429	Nyeri	Head	N/A	N/A			Yes	0	0	1	0	Yes	No		N/A	N/A	N/A	N/A	N/A	N/A	N/A	N/A			N/A	N/A	N/A	N/A	N/A	N/A	N/A	N/A	N/A	N/A	N/A	N/A	N/A	N/A	N/A	N/A	N/A	N/A	N/A	N/A	N/A	N/A	N/A	N/A
12012017	133017	Kakamega	Head	N/A	N/A			Yes	2	3	1	0				N/A	N/A	N/A	N/A	N/A	N/A	N/A	N/A			N/A	N/A	N/A	N/A	N/A	N/A	N/A	N/A	N/A	N/A	N/A	N/A	N/A	N/A	N/A	N/A	N/A	N/A	N/A	N/A	N/A	N/A	N/A	N/A
19012017	175309	Uasin Gishu	Spouse	38	8	Married	Male headed	Yes	1	3	1	0				N/A	N/A	N/A	N/A	N/A	N/A	N/A	N/A			N/A	N/A	N/A	N/A	N/A	N/A	N/A	N/A	N/A	N/A	N/A	N/A	N/A	N/A	N/A	N/A	N/A	N/A	N/A	N/A	N/A	N/A	N/A	N/A
18012017	115259	Kakamega	Head	N/A	N/A			No	N/A	N/A	N/A	N/A	Yes	Yes	Semi intensive (Backyard)	1	0	1	0	0	N/A	0	N/A	Yes	Semi intensive (Backyard)	2	0	2	0	0	N/A	0	N/A	N/A	N/A	N/A	N/A	N/A	N/A	N/A	N/A	N/A	N/A	N/A	N/A	N/A	N/A	0	2
18012017	173950	Uasin Gishu	Spouse	56	4	Married	Male headed	Yes	2	1	1	0				N/A	N/A	N/A	N/A	N/A	N/A	N/A	N/A			N/A	N/A	N/A	N/A	N/A	N/A	N/A	N/A	N/A	N/A	N/A	N/A	N/A	N/A	N/A	N/A	N/A	N/A	N/A	N/A	N/A	N/A	N/A	N/A
18012017	150236	Uasin Gishu	Spouse	60	2	Married	Male headed	Yes	2	1	4	0	Yes	Yes	Semi intensive (Backyard)	10	0	10	0	0	N/A	0	N/A	Yes	Semi intensive (Backyard)	7	0	7	0	0	N/A	0	N/A	N/A	N/A	N/A	N/A	N/A	N/A	N/A	N/A	N/A	N/A	N/A	N/A	N/A	N/A	N/A	N/A
11012017	132813	Kakamega	Spouse	58	12	Married	Male headed	Yes	0	0	1	1				N/A	N/A	N/A	N/A	N/A	N/A	N/A	N/A			N/A	N/A	N/A	N/A	N/A	N/A	N/A	N/A	N/A	N/A	N/A	N/A	N/A	N/A	N/A	N/A	N/A	N/A	N/A	N/A	N/A	N/A	N/A	N/A
28012017	115527	Kiambu	Non-Relative	35	17	Married	Female headed	Yes	1	1	0	0	Yes	No		N/A	N/A	N/A	N/A	N/A	N/A	N/A	N/A	Yes	Intensive	1	1	0	0	0	N/A	0	N/A	3	0	0	0	N/A	0	N/A	0	0	0	0	N/A	0	N/A	N/A	N/A
16012017	154220	Uasin Gishu	Head	N/A	N/A			Yes	1	0	3	4				N/A	N/A	N/A	N/A	N/A	N/A	N/A	N/A			N/A	N/A	N/A	N/A	N/A	N/A	N/A	N/A	N/A	N/A	N/A	N/A	N/A	N/A	N/A	N/A	N/A	N/A	N/A	N/A	N/A	N/A	N/A	N/A
11012017	123201	Kakamega	Head	N/A	N/A			Yes	0	0	3	2	Yes	No		N/A	N/A	N/A	N/A	N/A	N/A	N/A	N/A	Yes	Semi intensive (Backyard)	1	1	0	0	0	N/A	0	N/A	N/A	N/A	N/A	N/A	N/A	N/A	N/A	N/A	N/A	N/A	N/A	N/A	N/A	N/A	N/A	N/A
18012017	103901	Uasin Gishu	Head	N/A	N/A			Yes	0	0	0	3				N/A	N/A	N/A	N/A	N/A	N/A	N/A	N/A			N/A	N/A	N/A	N/A	N/A	N/A	N/A	N/A	N/A	N/A	N/A	N/A	N/A	N/A	N/A	N/A	N/A	N/A	N/A	N/A	N/A	N/A	N/A	N/A
13012017	111419	Kakamega	Head	N/A	N/A			Yes	0	2	0	0				N/A	N/A	N/A	N/A	N/A	N/A	N/A	N/A			N/A	N/A	N/A	N/A	N/A	N/A	N/A	N/A	N/A	N/A	N/A	N/A	N/A	N/A	N/A	N/A	N/A	N/A	N/A	N/A	N/A	N/A	N/A	N/A
10012017	165321	Kakamega	Daughter	38	1	Married	Female headed	Yes	2	3	2	1	Yes	No		N/A	N/A	N/A	N/A	N/A	N/A	N/A	N/A	Yes	Extensive	1	0	1	0	0	N/A	0	N/A	0	4	0	0	N/A	2	2000	N/A	N/A	N/A	N/A	N/A	N/A	N/A	0	4
3012017	152328	Nyeri	Head	N/A	N/A			Yes	0	1	0	1	Yes	No		N/A	N/A	N/A	N/A	N/A	N/A	N/A	N/A			N/A	N/A	N/A	N/A	N/A	N/A	N/A	N/A	0	N/A	N/A	N/A	N/A	N/A	N/A	N/A	N/A	N/A	N/A	N/A	N/A	N/A	N/A	N/A
6012017	92310	Nyeri	Head	N/A	N/A			Yes	1	1	0	2	Yes	Yes	Semi intensive (Backyard)	2	2	0	0	1	N/A	N/A	N/A			N/A	N/A	N/A	N/A	N/A	N/A	N/A	N/A	0	N/A	N/A	N/A	N/A	N/A	N/A	N/A	N/A	N/A	N/A	N/A	N/A	N/A	N/A	N/A
10012017	115339	Kakamega	Head	N/A	N/A			Yes	2	1	2	1				N/A	N/A	N/A	N/A	N/A	N/A	N/A	N/A			N/A	N/A	N/A	N/A	N/A	N/A	N/A	N/A	N/A	N/A	N/A	N/A	N/A	N/A	N/A	N/A	N/A	N/A	N/A	N/A	N/A	N/A	N/A	N/A
[truncated: 1,409 more columns]
